# Supplementary material for: A Multiparent Advanced Generation Inter-Cross to Fine-Map Quantitative Traits in Arabidopsis thaliana
Source: PLoS Genet. 2009 Jul 10;5(7):e1000551. doi: 10.1371/journal.pgen.1000551 (PMC2700969; doi:10.1371/journal.pgen.1000551)
Supplement: Table S1 — List Of MAGIC lines, the F4 family they are derived from, and the accessions that entered each pedigree. (0.08 MB XLS) [file pgen.1000551.s001.xls]

## Sheet: Sheet1
	Inbred LINES		F4 Family	Bur-0	Can-0	Col-0	Ct-1	Edi-0	Hi-0	Kn-0	Ler-0	Mt-0	No-0	Oy-0	Po-0	Rsch-4	Sf-2	Tsu-0	Wil-2	Ws-0	Wu-0	Zu-0
	MAGIC 1	MAGIC 2	1725	0	1	1	0	0	3	0	0	0	2	1	3	0	0	1	2	1	0	1
	MAGIC 3	MAGIC 4	1726	1	1	0	2	1	0	0	1	0	1	2	3	0	2	0	0	0	1	1
	MAGIC 5		1727	0	0	0	0	0	1	0	3	0	2	1	2	1	1	1	2	1	1	0
	MAGIC 6	MAGIC 7	1728	1	0	1	0	0	1	1	2	2	0	2	0	1	0	4	0	0	1	0
	MAGIC 8	MAGIC 9	1729	1	0	1	2	1	0	1	0	1	1	2	2	1	0	0	1	0	1	1
	MAGIC 10		1730	0	0	1	3	1	0	1	0	1	1	2	0	1	1	1	2	0	1	0
	MAGIC 11	MAGIC 12	1741	0	1	2	2	0	0	2	1	1	1	1	0	1	0	3	0	0	0	1
	MAGIC 13		1742	0	0	1	0	0	3	0	2	0	2	0	2	1	0	2	2	1	0	0
	MAGIC 14	MAGIC 15	1744	1	1	0	0	0	0	3	2	1	1	2	2	0	1	0	1	0	1	0
	MAGIC 16	MAGIC 17	1745	1	0	0	2	0	0	2	0	0	1	1	1	2	2	1	2	0	1	0
	MAGIC 18	MAGIC 19	1746	1	1	0	0	0	1	4	1	3	1	1	1	0	0	0	0	1	1	0
	MAGIC 20	MAGIC 21	1747	0	0	1	1	1	0	2	0	1	1	0	0	1	0	2	2	2	1	1
	MAGIC 22		1763	1	1	0	0	0	1	2	1	3	0	1	0	1	0	1	0	0	2	2
	MAGIC 23	MAGIC 24	1765	1	2	1	0	2	0	1	0	1	0	1	0	2	0	1	0	1	1	2
	MAGIC 25		1769	0	1	0	1	1	0	0	0	1	1	1	0	2	0	1	1	2	1	3
	MAGIC 26	MAGIC 27	1770	0	1	0	0	1	1	1	0	3	1	1	1	1	0	0	0	2	2	1
	MAGIC 28		1773	1	3	0	1	2	0	0	1	0	0	2	1	1	2	0	0	0	1	1
	MAGIC 29		1774	0	2	1	0	0	0	1	0	4	0	0	0	1	0	1	1	0	1	4
	MAGIC 30		1779	3	0	1	3	2	0	0	0	0	2	0	1	0	0	1	0	1	0	2
	MAGIC 31		1784	1	2	3	0	1	0	0	0	2	0	1	0	0	2	1	1	0	0	2
	MAGIC 32	MAGIC 33	1785	1	0	1	0	0	2	0	2	1	0	1	2	0	1	0	1	3	1	0
	MAGIC 34	MAGIC 35	1786	0	1	1	0	1	1	0	1	2	0	0	1	1	3	0	1	0	3	0
	MAGIC 36	MAGIC 37	1787	1	0	1	3	1	1	1	0	1	1	0	0	0	0	2	2	2	0	0
	MAGIC 38	MAGIC 39	1788	0	1	1	0	0	2	2	1	4	0	1	0	2	0	0	0	0	2	0
	MAGIC 40	MAGIC 41	1789	0	2	1	1	0	0	1	2	1	0	3	0	0	1	1	1	0	2	0
	MAGIC 42	MAGIC 43	1790	0	0	1	1	0	2	1	1	2	1	0	1	2	2	1	0	0	1	0
	MAGIC 44	MAGIC 45	1791	0	0	2	0	0	3	2	1	1	1	1	1	1	0	1	1	0	1	0
	MAGIC 46	MAGIC 47	1792	1	1	2	1	0	2	1	1	0	1	2	1	0	0	1	1	1	0	0
	MAGIC 48	MAGIC 49	1795	0	0	1	0	0	2	0	2	0	3	2	2	1	1	0	1	0	1	0
	MAGIC 50	MAGIC 51	1796	0	0	1	1	0	0	0	0	1	1	2	3	2	0	1	2	0	2	0
	MAGIC 52	MAGIC 53	1797	0	1	1	2	0	2	0	1	0	2	1	1	0	0	1	1	0	2	1
	MAGIC 54	MAGIC 55	1798	0	1	1	2	0	2	2	3	0	2	0	1	0	0	0	0	0	1	1
	MAGIC 56	MAGIC 57	1799	2	0	2	2	0	1	1	1	2	2	0	0	0	0	0	0	2	0	1
	MAGIC 58	MAGIC 59	1801	1	0	0	0	1	1	0	2	2	0	0	1	0	0	2	1	4	1	0
	MAGIC 60	MAGIC 61	1802	0	0	1	2	0	2	0	1	2	1	3	1	2	0	0	1	0	0	0
	MAGIC 62	MAGIC 63	1803	0	0	0	2	1	0	0	1	2	2	2	2	0	0	2	1	0	1	0
	MAGIC 64	MAGIC 65	1804	0	0	4	2	0	1	0	2	1	1	2	1	1	0	0	1	0	0	0
	MAGIC 66	MAGIC 67	1805	1	1	0	0	1	1	0	1	1	1	0	2	0	1	1	2	2	1	0
	MAGIC 68	MAGIC 69	1806	1	1	2	1	1	0	0	0	0	1	1	0	1	2	1	1	1	0	2
	MAGIC 70	MAGIC 71	1807	0	1	1	2	1	1	0	0	0	2	1	1	0	0	1	1	2	0	2
	MAGIC 72	MAGIC 73	1808	1	0	1	2	1	0	0	1	2	1	0	2	2	1	0	1	1	0	0
	MAGIC 74	MAGIC 75	1810	0	0	1	1	0	1	1	0	0	0	0	1	0	1	2	4	1	2	1
	MAGIC 76	MAGIC 77	1811	1	0	1	1	0	1	0	1	1	1	2	2	0	1	2	1	0	1	0
	MAGIC 78		1812	3	0	1	1	1	0	0	0	0	2	2	3	1	1	0	0	0	0	1
	MAGIC 79	MAGIC 80	1813	0	1	1	2	2	1	0	0	0	1	0	0	1	1	0	1	1	3	1
	MAGIC 81	MAGIC 82	1814	1	0	3	1	0	1	2	0	0	1	0	1	2	0	2	0	2	0	0
	MAGIC 83	MAGIC 84	1815	0	0	1	0	0	3	1	1	3	1	2	1	3	0	0	0	0	0	0
	MAGIC 85	MAGIC 86	1816	0	0	2	1	1	1	0	2	2	1	0	2	1	0	1	0	2	0	0
	MAGIC 87	MAGIC 88	1817	2	3	0	2	2	1	1	0	1	1	1	0	0	1	0	0	0	0	1
	MAGIC 89	MAGIC 90	1818	1	0	2	1	0	1	0	1	0	3	0	1	2	0	1	2	0	1	0
	MAGIC 91	MAGIC 92	1820	0	0	1	2	0	0	1	1	1	1	1	2	1	1	1	1	0	2	0
	MAGIC 93	MAGIC 94	1821	0	0	2	2	0	1	2	1	0	0	0	1	2	0	2	2	1	0	0
	MAGIC 95	MAGIC 96	1823	0	0	0	2	1	0	0	0	2	0	2	2	2	1	2	0	0	2	0
	MAGIC 97	MAGIC 98	1824	2	0	1	0	0	2	1	0	1	2	1	0	0	0	2	3	0	1	0
	MAGIC 99	MAGIC 100	1825	1	0	2	1	1	1	1	2	1	1	0	0	1	1	0	0	0	3	0
	MAGIC 101	MAGIC 102	1826	1	1	0	1	1	4	0	0	0	2	0	1	0	0	2	2	1	0	0
	MAGIC 103	MAGIC 104	1827	0	0	1	0	0	2	0	1	2	1	1	1	3	0	1	0	0	3	0
	MAGIC 105	MAGIC 106	1828	0	0	4	2	1	1	0	1	0	1	1	0	3	0	1	0	1	0	0
	MAGIC 107	MAGIC 108	1829	0	0	0	2	1	1	2	2	1	2	1	1	1	0	1	0	1	0	0
	MAGIC 109	MAGIC 110	1830	0	0	0	1	1	1	0	2	2	1	1	1	0	1	1	2	2	0	0
	MAGIC 111	MAGIC 112	1831	1	1	0	2	1	0	1	1	0	1	0	2	2	1	0	0	1	1	1
	MAGIC 113	MAGIC 114	1832	1	2	1	2	0	0	1	0	0	1	2	1	0	0	1	1	0	2	1
	MAGIC 115	MAGIC 116	1833	0	1	1	1	0	2	1	1	1	0	3	0	2	0	1	1	1	0	0
	MAGIC 117	MAGIC 118	1834	0	1	1	1	1	1	0	1	1	0	0	2	0	2	1	1	1	2	0
	MAGIC 119		1835	1	0	0	1	0	2	0	0	1	3	1	0	1	1	1	0	3	1	0
	MAGIC 120	MAGIC 121	1837	0	0	0	2	1	2	0	2	1	1	3	0	1	0	2	0	1	0	0
	MAGIC 122	MAGIC 123	1838	0	0	2	1	1	2	0	1	2	1	0	1	1	0	1	0	3	0	0
	MAGIC 124	MAGIC 125	1839	0	0	2	2	1	0	2	0	0	2	1	2	1	0	0	1	1	1	0
	MAGIC 126	MAGIC 127	1840	0	1	1	0	2	0	1	2	0	1	1	3	0	1	0	1	1	1	0
	MAGIC 128	MAGIC 129	1843	1	1	1	0	1	2	1	0	1	0	1	1	0	1	1	2	2	0	0
	MAGIC 130	MAGIC 131	1844	0	0	1	1	0	5	0	1	1	2	0	1	0	0	1	1	2	0	0
	MAGIC 132	MAGIC 133	1845	0	0	1	0	0	1	0	0	2	1	2	3	2	1	0	2	0	1	0
	MAGIC 134	MAGIC 135	1846	0	1	0	1	0	0	3	1	0	0	3	1	0	0	1	1	1	2	1
	MAGIC 136	MAGIC 137	1847	0	0	1	1	1	2	0	0	3	0	2	1	2	0	1	1	0	1	0
	MAGIC 138		1849	0	0	1	1	1	2	1	1	1	2	2	1	1	0	1	0	0	1	0
	MAGIC 139		1850	2	1	0	2	0	1	2	0	2	1	2	0	0	0	0	0	1	0	2
	MAGIC 140	MAGIC 141	1851	0	0	2	0	0	3	1	2	0	2	1	1	2	1	0	0	0	1	0
	MAGIC 142	MAGIC 143	1852	1	0	0	0	2	3	1	1	0	1	2	0	1	1	1	0	0	2	0
	MAGIC 144	MAGIC 145	1856	1	0	1	0	0	3	0	0	0	2	1	1	2	0	2	0	1	2	0
	MAGIC 146	MAGIC 147	1857	0	2	2	2	0	0	3	0	1	1	1	1	1	0	0	0	1	1	0
	MAGIC 148	MAGIC 149	1858	1	2	0	2	0	1	0	1	1	0	2	1	0	1	1	3	0	0	0
	MAGIC 150		1859	0	0	0	3	1	0	1	1	1	0	0	0	0	1	2	2	0	3	1
	MAGIC 151	MAGIC 152	1860	2	0	0	1	0	1	0	0	3	0	0	1	1	0	1	3	0	2	1
	MAGIC 153	MAGIC 154	1862	0	0	2	3	1	0	2	0	2	1	0	0	2	0	0	0	1	2	0
	MAGIC 155		1863	0	0	0	0	1	0	1	1	2	0	1	1	1	2	0	1	2	2	1
	MAGIC 156	MAGIC 157	1864	1	0	0	0	0	0	2	1	0	1	1	1	0	3	0	0	1	2	3
	MAGIC 158	MAGIC 159	1865	3	0	0	1	2	0	0	2	1	1	0	1	0	3	0	1	0	1	0
	MAGIC 160	MAGIC 161	1866	1	0	1	0	1	0	0	3	1	1	0	2	1	1	0	2	0	1	1
	MAGIC 162	MAGIC 163	1868	2	1	2	0	0	2	2	1	0	2	0	0	0	0	2	0	1	1	0
	MAGIC 164		1873	1	0	1	2	1	0	1	0	2	1	1	0	0	0	2	2	1	0	1
	MAGIC 165	MAGIC 166	1875	0	1	1	1	2	1	2	0	1	2	2	0	1	0	1	0	0	1	0
	MAGIC 167	MAGIC 168	1876	2	0	0	2	1	0	1	1	1	0	1	2	1	0	0	1	1	2	0
	MAGIC 169	MAGIC 170	1877	1	0	2	1	1	1	1	2	1	1	0	0	1	1	0	0	0	3	0
	MAGIC 171	MAGIC 172	1880	2	0	0	1	0	0	2	2	1	1	0	1	0	1	1	3	0	1	0
	MAGIC 173	MAGIC 174	1881	1	0	2	2	0	0	1	0	1	0	1	1	2	1	0	0	2	2	0
	MAGIC 175		1882	0	1	0	0	0	0	1	0	0	1	2	2	1	3	1	0	1	1	2
	MAGIC 176		1883	0	0	1	1	2	1	0	3	2	0	0	1	1	1	0	2	1	0	0
	MAGIC 177	MAGIC 178	1884	1	0	2	0	0	2	1	3	1	1	0	0	1	1	0	3	0	0	0
	MAGIC 179	MAGIC 180	1885	1	0	1	1	0	1	1	1	0	2	0	0	0	2	0	1	0	0	5
	MAGIC 181	MAGIC 182	1892	1	0	3	0	0	1	2	0	0	1	2	1	0	0	2	2	0	0	1
	MAGIC 183	MAGIC 184	1893	0	0	0	2	0	2	1	1	0	1	2	1	1	0	1	1	0	3	0
	MAGIC 185		1894	2	2	3	0	2	0	0	1	0	2	2	0	1	0	0	1	0	0	0
	MAGIC 186	MAGIC 187	1895	2	1	1	2	1	0	0	0	0	2	0	0	2	1	1	0	2	1	0
	MAGIC 188	MAGIC 189	1896	0	1	1	0	1	0	1	0	2	0	1	1	0	1	2	1	1	1	2
	MAGIC 190		1897	1	1	1	1	1	1	3	0	0	1	0	1	0	1	1	1	0	1	1
	MAGIC 191	MAGIC 192	1899	2	1	0	1	3	0	1	1	0	1	0	1	0	0	2	1	0	1	1
	MAGIC 193		1901	0	2	2	1	0	1	1	1	0	3	0	0	0	1	0	0	1	2	1
	MAGIC 194	MAGIC 195	1902	2	0	1	1	0	1	0	0	0	1	1	2	0	1	2	2	1	1	0
	MAGIC 196	MAGIC 197	1904	1	2	4	1	1	0	1	0	0	1	3	0	2	0	0	0	0	0	0
	MAGIC 198		1905	2	0	0	1	0	1	0	0	3	0	1	0	0	0	2	2	1	2	1
	MAGIC 199		1906	1	3	0	1	2	0	2	1	0	1	0	0	0	0	1	1	2	1	0
	MAGIC 200	MAGIC 201	1910	0	0	1	1	0	2	0	3	2	2	0	2	1	2	0	0	0	0	0
	MAGIC 202	MAGIC 203	1911	0	0	2	2	0	1	3	0	0	1	1	1	0	0	0	0	2	2	1
	MAGIC 204	MAGIC 205	1912	0	1	1	1	1	2	0	1	1	1	0	1	3	0	1	2	0	0	0
	MAGIC 206	MAGIC 207	1913	0	0	0	1	1	1	2	1	0	0	1	0	0	0	1	3	3	1	1
	MAGIC 208	MAGIC 209	1914	1	0	0	1	2	1	3	1	0	0	0	0	1	1	1	2	0	1	1
	MAGIC 210	MAGIC 211	1916	0	0	1	0	0	2	0	1	3	2	0	1	1	1	1	2	0	1	0
	MAGIC 212	MAGIC 213	1917	0	0	1	0	1	1	0	0	1	2	2	2	0	2	1	0	1	1	1
	MAGIC 214	MAGIC 215	1918	0	0	1	2	0	1	0	0	1	1	1	1	0	2	1	2	0	3	0
	MAGIC 216		1919	0	0	0	0	0	3	0	0	3	0	1	0	0	2	1	3	1	2	0
	MAGIC 217	MAGIC 218	1920	1	0	1	1	1	2	1	0	2	1	2	1	0	0	1	0	1	0	1
	MAGIC 219	MAGIC 220	1923	0	0	1	1	0	0	1	0	0	0	1	3	0	1	1	2	1	1	3
	MAGIC 221		1924	2	0	0	1	0	1	1	0	1	0	1	2	1	0	2	0	3	1	0
	MAGIC 222		1926	0	0	0	2	0	2	0	2	2	1	4	1	0	0	1	1	0	0	0
	MAGIC 223		1927	1	1	0	2	2	1	1	0	2	1	0	0	1	1	0	0	1	1	1
	MAGIC 224	MAGIC 225	1928	1	2	1	0	0	1	1	1	0	0	0	2	1	2	2	1	1	0	0
	MAGIC 226	MAGIC 227	1929	1	0	1	0	1	1	1	2	0	1	2	2	1	0	0	1	0	1	1
	MAGIC 228	MAGIC 229	1930	0	0	0	3	1	1	1	0	0	2	1	1	1	2	1	0	0	0	2
	MAGIC 230		1931	0	0	1	1	1	1	0	0	0	2	2	2	2	0	1	1	1	1	0
	MAGIC 231		1932	1	0	0	0	1	1	1	1	0	1	3	2	1	1	0	2	0	1	0
	MAGIC 232	MAGIC 233	1933	0	0	1	0	0	0	2	0	0	1	1	2	1	1	3	1	0	1	2
	MAGIC 234		1936	0	1	2	0	2	0	1	1	0	2	1	0	1	3	0	0	1	0	1
	MAGIC 235	MAGIC 236	1937	2	1	1	2	0	0	0	2	2	3	1	0	1	0	0	0	0	0	1
	MAGIC 237	MAGIC 238	1938	1	0	0	2	0	1	0	1	0	2	1	2	1	1	1	2	0	1	0
	MAGIC 239		1940	0	0	2	1	0	0	0	0	0	0	0	1	0	2	1	3	2	0	4
	MAGIC 240		1941	1	0	2	2	1	0	0	0	0	1	1	1	3	1	1	0	1	1	0
	MAGIC 241	MAGIC 242	1943	1	0	1	1	1	0	0	2	0	1	0	1	0	1	2	1	0	1	3
	MAGIC 243	MAGIC 244	1945	0	0	1	0	1	2	1	4	0	1	1	1	0	2	0	2	0	0	0
	MAGIC 245	MAGIC 246	1946	1	1	1	1	0	1	1	0	0	0	0	1	1	1	1	4	0	2	0
	MAGIC 247		1948	2	0	1	0	0	1	1	1	2	0	1	1	0	0	3	0	1	1	1
	MAGIC 248	MAGIC 249	1949	1	0	0	1	2	0	0	2	1	0	1	2	1	1	0	1	0	2	1
	MAGIC 250	MAGIC 251	1950	1	1	2	0	1	0	0	2	0	1	2	1	1	1	2	0	0	1	0
	MAGIC 253	MAGIC 254	1951	1	2	0	1	2	1	2	0	1	2	1	0	0	1	1	0	0	1	0
	MAGIC 255	MAGIC 256	1952	0	3	1	1	0	1	1	0	1	1	1	0	1	1	2	1	1	0	0
	MAGIC 257		1953	3	2	0	2	0	1	1	0	2	0	0	1	0	0	0	2	1	0	1
	MAGIC 258	MAGIC 259	1955	2	0	0	1	0	0	2	1	1	0	0	1	2	2	1	0	0	2	1
	MAGIC 260	MAGIC 261	1957	2	1	0	3	1	1	1	0	2	1	0	0	0	0	1	1	0	0	2
	MAGIC 262	MAGIC 263	1958	1	0	0	0	1	0	3	1	0	0	0	1	1	2	1	1	0	1	3
	MAGIC 264	MAGIC 265	1959	0	1	1	0	2	2	0	0	2	1	1	0	1	0	2	2	1	0	0
	MAGIC 266	MAGIC 267	1962	0	0	0	1	2	2	1	2	0	0	0	1	1	1	1	1	0	2	1
	MAGIC 268		1963	0	1	0	1	0	0	0	0	1	1	2	0	1	2	1	0	4	1	1
	MAGIC 269		1965	1	1	0	2	1	1	2	1	0	0	1	1	0	1	0	1	0	2	1
	MAGIC 270	MAGIC 271	1966	2	1	2	0	2	1	2	1	0	1	2	0	0	0	0	2	0	0	0
	MAGIC 272	MAGIC 273	1968	1	1	0	0	0	1	0	0	1	0	1	1	1	1	2	0	3	2	1
	MAGIC 274	MAGIC 275	1969	0	2	3	0	1	2	1	0	0	2	0	1	0	1	0	0	3	0	0
	MAGIC 276	MAGIC 277	1971	1	2	0	1	0	1	1	3	2	1	0	0	1	1	0	0	0	1	1
	MAGIC 278	MAGIC 279	1972	0	0	1	1	0	0	0	3	2	1	1	1	1	0	0	3	1	0	1
	MAGIC 280	MAGIC 281	1973	2	0	1	1	1	0	2	1	1	0	0	1	0	2	1	2	0	1	0
	MAGIC 282	MAGIC 283	1974	0	0	3	0	1	1	0	1	0	1	1	1	0	2	0	1	0	2	2
	MAGIC 284	MAGIC 285	1979	1	1	2	0	0	1	3	0	2	0	1	0	1	0	0	1	0	1	2
	MAGIC 286	MAGIC 287	1981	0	1	2	2	1	0	3	0	0	2	0	1	0	1	0	0	0	1	2
	MAGIC 288	MAGIC 289	1982	0	0	1	0	1	3	1	1	1	3	0	0	1	0	2	0	0	2	0
	MAGIC 290		1983	1	1	0	1	2	0	1	1	1	1	0	1	0	0	0	2	1	1	2
	MAGIC 291	MAGIC 292	1985	0	0	3	1	0	1	2	1	1	1	0	1	0	0	2	1	0	2	0
	MAGIC 293	MAGIC 294	1990	2	1	2	1	0	0	0	0	0	0	0	1	1	3	0	3	0	0	2
	MAGIC 295	MAGIC 296	1991	0	0	1	2	0	3	2	0	3	1	0	1	1	0	1	1	0	0	0
	MAGIC 297	MAGIC 298	2001	2	0	0	0	1	0	2	3	0	0	0	0	2	0	0	3	0	0	3
	MAGIC 299	MAGIC 300	2002	0	0	2	1	0	1	1	0	0	2	0	0	1	0	1	5	1	1	0
	MAGIC 301		2003	0	0	2	0	0	2	2	3	0	2	0	0	0	1	0	1	1	0	2
	MAGIC 302	MAGIC 303	2005	2	3	0	1	1	1	0	1	1	0	0	0	2	0	0	2	0	1	1
	MAGIC 304	MAGIC 305	2006	0	1	2	1	1	0	0	2	1	1	2	0	0	2	0	1	0	0	2
	MAGIC 306	MAGIC 307	2007	1	0	1	0	2	1	1	2	0	0	0	0	0	1	3	1	1	2	0
	MAGIC 308		2008	1	1	2	1	1	0	1	2	1	0	2	0	0	0	1	2	1	0	0
	MAGIC 309	MAGIC 310	2009	0	0	1	3	0	2	1	1	0	1	1	2	0	0	2	1	1	0	0
	MAGIC 311	MAGIC 312	2010	1	0	3	1	1	0	1	1	0	0	1	1	0	1	1	0	2	0	2
	MAGIC 314		2011	1	0	1	1	1	1	0	2	1	1	1	1	1	0	0	2	1	0	1
	MAGIC 315	MAGIC 316	2012	1	2	1	0	0	2	0	1	1	0	2	0	0	2	0	3	0	1	0
	MAGIC 317		2013	0	1	0	0	1	1	1	2	0	1	0	1	0	1	2	0	1	3	1
	MAGIC 318	MAGIC 319	2014	1	0	0	1	0	0	2	0	0	1	1	2	3	1	1	3	0	0	0
	MAGIC 320	MAGIC 321	2015	1	1	0	2	0	1	0	0	0	1	1	1	2	0	2	2	1	0	1
	MAGIC 322		2016	1	0	2	0	0	2	1	2	1	1	2	1	0	0	1	0	1	1	0
	MAGIC 323	MAGIC 324	2017	0	1	2	1	0	1	2	2	0	2	1	1	0	0	0	1	1	0	1
	MAGIC 325	MAGIC 326	2018	2	0	0	1	0	0	2	1	1	0	1	2	0	0	2	3	0	1	0
	MAGIC 327		2019	0	0	1	0	0	2	3	1	3	1	0	0	1	1	0	0	1	0	2
	MAGIC 328		2020	0	1	2	1	0	0	0	0	1	0	2	3	0	1	1	1	1	0	2
	MAGIC 329	MAGIC 330	2021	1	3	1	1	0	1	0	0	1	0	1	3	0	1	1	0	0	1	1
	MAGIC 331	MAGIC 332	2023	1	1	2	0	0	0	1	1	0	1	1	3	0	0	1	0	2	1	1
	MAGIC 333		2024	1	2	0	0	1	1	1	0	1	0	0	1	2	3	0	0	1	0	2
	MAGIC 334		2027	1	1	1	0	1	0	1	0	0	1	1	0	0	2	0	1	2	2	2
	MAGIC 335	MAGIC 336	2028	1	2	1	0	1	1	1	0	0	0	2	1	0	2	1	1	0	1	1
	MAGIC 337		2029	1	1	1	1	2	1	2	0	1	2	0	0	0	1	1	0	0	1	1
	MAGIC 338		2030	3	0	1	0	2	0	1	0	0	1	0	1	0	3	0	1	0	0	3
	MAGIC 339	MAGIC 340	2031	1	2	2	0	1	1	0	1	1	1	2	1	0	1	0	1	1	0	0
	MAGIC 341		2032	1	0	1	0	1	0	1	0	1	1	1	1	2	1	1	0	1	0	3
	MAGIC 342	MAGIC 343	2033	2	1	1	0	0	0	1	0	0	1	1	0	2	1	2	1	0	1	2
	MAGIC 344		2034	0	2	1	0	2	2	0	0	0	0	0	0	2	1	2	1	1	2	0
	MAGIC 345	MAGIC 346	2036	2	0	2	0	1	1	1	1	1	0	1	2	1	1	1	0	1	0	0
	MAGIC 347	MAGIC 348	2038	0	1	0	1	0	0	2	1	1	1	1	0	1	1	0	2	1	1	2
	MAGIC 349		2039	1	0	1	0	0	0	1	0	3	0	1	0	2	2	0	1	1	2	1
	MAGIC 350	MAGIC 351	2040	0	0	1	1	1	0	1	1	1	1	1	2	0	0	0	0	1	2	3
	MAGIC 352	MAGIC 353	2044	2	0	1	0	3	1	0	0	1	0	0	2	0	0	2	1	1	1	1
	MAGIC 354		2052	3	2	2	1	1	1	0	0	1	0	1	0	1	2	0	0	1	0	0
	MAGIC 355	MAGIC 356	2053	1	0	0	0	1	2	1	1	2	0	0	0	2	1	0	1	2	0	2
	MAGIC 357	MAGIC 358	2056	0	2	0	0	2	1	1	1	0	2	1	0	1	1	0	2	0	2	0
	MAGIC 359		2062	0	2	0	1	1	1	1	1	1	2	1	0	0	2	0	1	0	2	0
	MAGIC 360	MAGIC 361	2063	1	1	2	1	1	0	0	1	0	0	1	0	1	1	0	0	3	0	3
	MAGIC 362		2068	0	2	0	1	1	2	0	0	2	0	0	0	1	1	0	1	2	1	2
	MAGIC 363	MAGIC 364	2071	1	1	0	1	1	2	1	1	0	1	1	1	0	1	1	2	0	0	1
	MAGIC 365	MAGIC 366	2072	0	0	2	0	0	1	1	4	0	2	0	1	1	2	0	1	0	1	0
	MAGIC 367	MAGIC 368	2073	0	1	0	0	1	2	3	2	1	1	1	0	0	0	1	1	1	1	0
	MAGIC 369		2075	1	1	2	0	1	0	0	0	1	0	0	2	1	0	0	0	1	4	2
	MAGIC 370		2076	0	2	0	1	0	2	3	1	1	2	1	0	0	0	2	1	0	0	0
	MAGIC 371	MAGIC 372	2077	0	0	0	0	0	0	1	3	0	2	1	2	1	3	0	0	0	2	1
	MAGIC 373	MAGIC 374	2078	0	0	0	1	0	3	1	2	0	1	2	3	0	0	1	0	0	0	2
	MAGIC 375	MAGIC 376	2080	1	1	0	0	0	2	0	3	1	0	2	3	0	0	1	0	0	1	1
	MAGIC 313	MAGIC 377	2081	0	2	0	1	0	1	3	0	0	1	1	0	1	1	2	1	0	0	2
	MAGIC 378	MAGIC 379	2082	0	1	1	2	0	1	2	1	2	1	1	0	0	0	1	2	1	0	0
	MAGIC 380	MAGIC 381	2084	3	1	0	0	0	0	0	1	2	1	0	1	0	2	1	1	2	0	1
	MAGIC 382	MAGIC 383	2085	1	0	0	3	0	1	0	0	2	0	2	1	2	0	2	1	0	1	0
	MAGIC 384	MAGIC 385	2086	1	0	2	1	1	0	3	2	0	0	0	0	1	1	0	2	0	0	2
	MAGIC 386	MAGIC 387	2087	1	3	3	1	1	0	0	0	2	1	0	1	1	0	0	0	0	1	1
	MAGIC 388		2088	3	1	0	0	1	0	0	1	0	0	1	1	0	2	1	2	0	2	1
	MAGIC 389	MAGIC 390	2089	2	0	2	0	0	2	1	1	0	1	1	0	1	1	1	1	1	1	0
	MAGIC 391		2090	2	0	0	0	0	0	1	1	0	1	1	2	0	2	1	0	0	3	2
	MAGIC 392		2091	0	1	1	0	1	1	0	2	1	2	1	0	1	1	1	1	1	0	1
	MAGIC 393	MAGIC 394	2092	2	0	0	2	0	1	0	0	3	0	1	1	2	0	0	0	1	1	2
	MAGIC 395	MAGIC 396	2095	0	0	0	2	1	1	2	0	0	0	1	2	1	1	2	1	0	1	1
	MAGIC 397	MAGIC 398	2096	1	1	0	2	0	2	0	3	1	0	1	2	0	1	1	0	0	1	0
	MAGIC 399	MAGIC 400	2097	1	1	0	0	1	0	0	0	1	1	2	2	3	2	2	0	0	0	0
	MAGIC 401	MAGIC 402	2098	0	1	0	0	0	0	1	0	1	0	2	2	4	1	1	1	0	1	1
	MAGIC 403	MAGIC 404	2100	0	0	1	2	1	2	0	3	1	1	2	0	0	0	0	0	1	1	1
	MAGIC 405	MAGIC 406	2102	2	0	2	0	0	2	0	1	0	0	1	0	2	1	2	0	1	2	0
	MAGIC 407		2104	2	0	2	0	0	1	1	0	2	2	0	1	1	1	1	0	1	1	0
	MAGIC 408	MAGIC 409	2105	0	3	1	0	1	2	0	0	2	0	1	2	0	1	1	1	0	1	0
	MAGIC 410	MAGIC 411	2106	2	1	2	1	0	2	2	1	0	0	1	0	1	0	1	1	0	1	0
	MAGIC 412	MAGIC 413	2107	2	1	0	0	1	0	1	2	0	0	0	2	1	1	1	2	0	0	2
	MAGIC 414	MAGIC 415	2108	2	1	1	0	0	0	2	0	0	2	1	2	3	1	0	0	1	0	0
	MAGIC 416	MAGIC 417	2110	1	1	0	0	0	2	2	0	1	0	1	0	1	1	2	2	1	1	0
	MAGIC 418		2113	0	1	0	0	0	2	1	0	3	0	1	0	1	1	0	2	1	1	2
	MAGIC 419	MAGIC 420	2114	1	1	0	0	1	2	0	0	3	1	1	0	0	2	1	1	1	0	1
	MAGIC 421	MAGIC 422	2116	0	0	0	3	1	0	0	0	2	0	1	1	2	0	1	0	3	1	1
	MAGIC 423		2117	0	1	0	2	0	2	1	1	0	0	2	1	1	0	1	1	2	1	0
	MAGIC 424	MAGIC 425	2123	1	4	0	0	1	1	0	1	1	0	2	1	1	0	0	1	2	0	0
	MAGIC 426	MAGIC 427	2124	1	2	0	1	0	0	1	1	0	0	2	2	2	1	0	0	2	0	1
	MAGIC 428	MAGIC 429	2127	0	1	0	3	0	1	1	2	0	0	1	2	1	1	1	1	1	0	0
	MAGIC 430		2131	1	0	1	2	1	1	0	1	1	1	0	2	0	0	0	0	2	0	3
	MAGIC 431		2132	3	1	3	1	1	0	0	1	2	0	0	1	1	1	0	0	0	1	0
	MAGIC 432	MAGIC 433	2134	2	1	1	1	1	0	0	0	2	0	3	0	1	1	0	0	0	2	1
	MAGIC 434	MAGIC 435	2135	1	2	1	2	2	0	2	1	0	0	1	2	0	0	2	0	0	0	0
	MAGIC 436		2137	2	1	0	0	2	0	1	0	2	1	1	0	1	1	0	1	0	2	1
	MAGIC 437		2138	2	1	2	3	0	0	3	0	0	1	0	1	0	1	1	0	1	0	0
	MAGIC 438		2139	2	1	1	1	2	0	1	1	2	0	2	0	1	1	0	0	0	0	1
	MAGIC 439	MAGIC 440	2141	1	0	0	0	1	1	1	2	1	1	1	0	1	2	1	1	1	1	0
	MAGIC 441		2143	2	1	1	2	0	1	2	1	3	0	0	0	1	0	0	0	1	1	0
	MAGIC 442		2144	1	1	0	1	1	0	2	0	0	0	0	1	1	1	0	0	1	3	3
	MAGIC 443	MAGIC 444	2145	0	3	0	0	1	0	2	1	0	1	0	1	1	2	1	0	2	0	1
	MAGIC 445	MAGIC 446	2146	0	1	0	3	1	0	0	0	1	1	1	0	1	1	0	1	4	0	1
	MAGIC 447		2147	1	2	0	0	2	0	1	0	2	1	0	1	1	1	1	1	1	1	0
	MAGIC 448	MAGIC 449	2148	0	1	0	1	3	1	1	1	1	0	0	1	1	0	0	0	2	0	3
	MAGIC 450	MAGIC 451	2149	1	1	1	2	1	0	1	2	1	1	0	1	0	0	0	0	2	1	1
	MAGIC 452		2150	1	1	0	0	3	0	0	1	0	1	0	1	1	2	2	1	0	1	1
	MAGIC 453	MAGIC 454	2154	0	0	0	0	2	2	1	1	1	0	0	3	2	0	1	0	2	0	1
	MAGIC 455		2156	2	1	1	1	2	0	0	1	2	0	1	1	1	0	1	1	1	0	0
	MAGIC 456	MAGIC 457	2158	1	2	2	0	0	0	0	1	0	1	0	0	0	2	3	0	2	2	0
	MAGIC 458	MAGIC 459	2169	0	2	1	0	2	1	0	1	1	1	1	0	1	0	1	0	1	1	2
	MAGIC 460	MAGIC 461	2171	2	3	1	1	0	1	0	0	1	0	0	0	2	0	1	0	2	0	2
	MAGIC 462		2173	0	3	1	0	2	0	0	3	0	0	0	0	0	0	3	0	1	1	2
	MAGIC 463		2177	0	1	1	1	3	1	1	1	0	0	1	0	1	0	0	1	4	0	0
	MAGIC 464		2178	0	1	0	0	2	0	2	1	0	0	1	2	2	0	1	0	3	0	1
	MAGIC 465		2179	1	2	0	2	0	2	0	1	0	1	1	1	0	0	0	0	3	0	2
	MAGIC 466		2180	2	1	0	0	3	0	0	2	0	0	0	1	2	1	1	1	0	0	2
	MAGIC 467		2186	1	2	1	1	2	0	0	2	1	2	1	0	1	0	0	0	0	1	1
	MAGIC 468	MAGIC 469	2196	1	0	2	1	1	1	2	2	2	1	0	1	0	1	0	0	0	1	0
	MAGIC 470		2197	1	2	0	1	2	0	1	1	0	0	2	1	1	0	0	1	2	0	1
	MAGIC 471	MAGIC 472	2198	1	4	0	0	1	1	0	1	0	0	2	0	0	0	0	3	3	0	0
	MAGIC 473		2298	0	4	1	0	2	1	0	0	1	0	0	1	0	0	1	3	2	0	0
	MAGIC 474		2299	0	0	1	1	0	1	2	1	0	2	0	1	2	1	2	1	1	0	0
	MAGIC 475	MAGIC 476	2300	0	0	2	2	0	2	1	2	0	2	0	1	1	1	1	0	0	1	0
	MAGIC 477		2317
	MAGIC 478		2318	4	1	0	0	2	0	0	1	1	1	1	0	1	1	0	0	0	2	1
	MAGIC 479		2319	0	2	1	0	0	1	2	1	1	1	1	0	1	2	2	1	0	0	0
	MAGIC 480	MAGIC 481	2328	2	2	0	2	0	0	0	1	0	0	1	2	0	0	0	1	1	2	2
	MAGIC 482		2354	0	0	0	3	1	1	0	1	1	1	3	1	2	0	0	1	0	1	0
	MAGIC 483		2355	2	1	1	0	0	0	0	1	1	3	1	0	0	1	1	0	2	0	2
	MAGIC 484	MAGIC 485	2361	1	1	3	1	1	0	1	1	0	1	1	0	2	1	2	1	4	0	3
	MAGIC 486		2363	2	0	1	2	1	1	0	0	0	1	0	2	1	0	0	1	1	0	3
	MAGIC 487		2373	1	2	0	0	1	1	0	0	2	1	2	1	2	1	1	0	1	0	0
	MAGIC 488		2374	2	3	0	0	0	0	0	1	1	0	1	1	2	2	2	0	0	0	1
	MAGIC 489	MAGIC 490	2402	1	1	1	1	3	0	0	0	1	0	2	0	1	1	1	0	1	0	2
	MAGIC 491	MAGIC 492	2442	0	2	1	2	1	0	0	2	0	2	0	0	1	1	0	0	0	2	2
	MAGIC 493	MAGIC 494	2444	4	0	0	0	2	1	0	0	0	0	0	0	2	1	0	1	1	1	3
	MAGIC 495	MAGIC 496	2451	1	0	1	1	3	0	1	0	0	1	0	0	1	1	2	0	2	0	2
	MAGIC 497		2496	2	3	1	1	1	0	1	0	1	0	1	1	0	1	0	1	1	0	1
	MAGIC 498	MAGIC 499	2533	0	1	0	0	0	0	0	0	3	1	2	1	1	1	1	1	3	1	0
	MAGIC 500	MAGIC 501	2540	0	0	1	0	2	2	1	0	1	1	0	2	1	1	0	0	2	1	1
	MAGIC 502		2550	3	0	0	2	2	0	2	0	2	0	0	1	0	1	0	0	0	1	2
	MAGIC 503	MAGIC 504	2555	0	0	1	1	2	1	2	1	1	1	0	1	1	0	0	1	2	0	1
	MAGIC 505	MAGIC 506	2556	1	2	0	1	2	0	0	1	0	1	0	0	0	1	1	0	1	3	2
	MAGIC 507		2571	1	0	0	0	3	2	0	1	1	0	1	0	1	2	0	1	1	1	1
	MAGIC 508		2583	0	2	0	1	0	0	0	2	0	1	1	0	1	1	2	0	3	1	1
	MAGIC 509	MAGIC 510	2587	2	4	0	0	2	0	0	2	0	0	1	1	0	0	3	0	0	0	1
	MAGIC 511	MAGIC 512	2590	0	1	1	1	2	1	2	0	2	0	1	0	1	2	1	0	0	0	1
	MAGIC 513		2604	2	1	1	1	1	0	3	0	1	1	1	0	1	1	1	0	0	0	1
	MAGIC 514		2650	0	1	1	0	1	1	1	3	1	1	0	0	0	2	0	1	1	1	1
	MAGIC 515	MAGIC 516	2714	0	1	0	0	2	0	2	2	1	2	1	0	0	0	1	1	1	2	0
	MAGIC 517	MAGIC 518	2716	0	0	2	1	3	1	1	1	0	0	1	0	1	2	0	2	0	1	0
	MAGIC 519		2722	0	1	2	0	1	1	2	0	0	1	1	0	1	1	2	1	1	0	1
	MAGIC 520		2732	1	3	0	1	0	0	1	0	1	1	0	2	1	0	1	0	2	1	1
	MAGIC 521		2757	2	1	1	0	2	1	0	1	0	1	0	1	1	3	0	1	1	0	0
	MAGIC 522		2762	0	2	0	0	0	0	1	2	1	2	0	1	1	1	1	1	1	1	1
	MAGIC 523	MAGIC 524	2763	0	1	1	0	2	1	1	2	2	2	1	0	0	1	0	0	0	1	1
	MAGIC 525		2800	1	1	0	0	3	1	0	1	1	0	0	0	2	1	0	0	2	0	3
	MAGIC 526		2827	0	1	2	1	2	1	1	1	2	0	0	0	3	1	0	0	0	1	0
