# Supplementary material for: A Multiparent Advanced Generation Inter-Cross to Fine-Map Quantitative Traits in Arabidopsis thaliana
Source: PLoS Genet. 2009 Jul 10;5(7):e1000551. doi: 10.1371/journal.pgen.1000551 (PMC2700969; doi:10.1371/journal.pgen.1000551)
Supplement: Table S2 — Phenotypic variation among accessions in bolting time, known FRIGIDA and FLOWERING LOCUS C allele type, and haplotype effects at bolting QTL. (0.02 MB XLS) [file pgen.1000551.s002.xls]

## Sheet: Sheet1
Dependent Variable: average number of days to bolt under greenhouse									Average number of days till bolting in MLs that contain the haplotypes at each of the QTL position
			95% Confidence Interval		allele type*					QTL position
ecotype	Mean	Std. Error	from	to	FRI	FLC			Haplotype	MASC00497	NMSNP1-24738247	FRI_2343	MN5_3491425
Bur	25.8	2.09563	21.6605	29.9395	F	FLCa/Bur			Bur	27.9936	25.9979	29.0186	23.798
Can	52.8889	2.20899	48.5255	57.2523	F	FLCa			Can	24.7148	23.241	30.6761	29.9873
Col	22	2.09563	17.8605	26.1395	Col	FLCa/Col			Col	23.8268	26.1354	23.1355	28.2018
Ct	22	2.09563	17.8605	26.1395	Ler	FLCb			Ct	27.3672	29.0773	23.8306	24.4658
Edi	57.25	2.34298	52.6219	61.8781	F	FLCb			Edi	28.5332	27.9193	29.9241	28.979
Hi	17	2.70544	11.656	22.344	Ler	FLCb			Hi	24.0702	24.8346	23.9026	24.3864
Kn	22.6	2.09563	18.4605	26.7395	F	FLCb			Kn	21.8113	22.0687	27.6799	22.3253
Ler	20.3	2.09563	16.1605	24.4395	Ler	FLCa/Ler			Ler	24.6998	23.8891	23.5157	21.9672
Mt	23.2	2.09563	19.0605	27.3395	F	FLCb/Col			Mt	27.4456	26.2613	24.5938	24.9317
No	22.4	2.09563	18.2605	26.5395	Ler	FLCa/Ler			No	28.1339	25.9016	25.1202	23.0108
Oy	23.8	2.09563	19.6605	27.9395	Col	FLCa			Oy	23.6177	24.7975	23.0487	24.2642
Po	20.1429	2.50475	15.1952	25.0905	Col	FLCb			Po	24.4188	25.2365	23.0952	25.7877
Rsch	25	2.09563	20.8605	29.1395	Ler	FLCb			Rsch	24.4654	25.1833	24.0574	25.174
Sf	28.4286	2.50475	23.481	33.3762	F	FLCa			Sf	21.9471	22.551	31.03	28.0539
Tsu	25.3	2.09563	21.1605	29.4395	Ler	FLCb			Tsu	26.6861	28.3168	23.9587	26.3969
Wil	21.6	2.09563	17.4605	25.7395	F	FLCa			Wil	23.601	22.9962	24.024	25.3849
Ws	39.6667	2.20899	35.3033	44.03	F	FLCa			Ws	27.5584	28.1656	35.9078	26.2846
Wu	19.2	2.09563	15.0605	23.3395	Ler	FLCb			Wu	23.3888	23.1969	23.3119	24.0732
Zu	36.5556	2.20899	32.1922	40.9189	F	FLCa			Zu	25.3936	27.3297	31.8055	32.5768
* according to genotyping presented on Scarecelli et al 2007, PNAS
