# Supplementary material for: A Multiparent Advanced Generation Inter-Cross to Fine-Map Quantitative Traits in Arabidopsis thaliana
Source: PLoS Genet. 2009 Jul 10;5(7):e1000551. doi: 10.1371/journal.pgen.1000551 (PMC2700969; doi:10.1371/journal.pgen.1000551)
Supplement: Table S3 — List of all SNPs scored in the 19 founder accessions and MLs. All genotypes are homozygous and indicate by a single letter. (1.40 MB TXT) [file pgen.1000551.s003.txt]

line	MN1_29291	MN1_29716	MN1_112907	MASC03771	MN1_197787	MN1_340810	MN1_395107	MN1_444820	MN1_494205	MN1_592863	MN1_592760	BKN118	MN1_1042427	CRY2_1021	CRY2_429	MASC07014	MASC03609	MN1_1296068	MN1_1399466	AXR1_381	MASC07424	MASC07283	MN1_1602026	MN1_1844838	MASC00879	MN1_1945105	MASC07329	MN1_2211127	MASC03758	MASC03812	MN1_2547756	MN1_2548265	MN1_2696683	NMSNP1-2844525	MN1_2991816	MN1_3041659	PHYA_6473	PHYA_924	PHYA_119	MN1_3169209	MN1_3229670	MN1_3294749	MN1_3398242	MASC09203	MASC00490	MN1_3503859	MN1_3645500	MN1_3678711	MN1_3798407
Bur-0	A	A	A	A	C	A	A	T	T	C	C	A	C	T	T	A	T	C	T	C	A	A	C	C	T	T	C	T	C	NA	T	T	T	C	C	T	A	C	A	T	C	T	A	A	A	A	T	C	C
Can-0	C	C	C	C	C	A	A	C	C	A	A	C	T	T	T	A	T	C	T	T	C	C	A	C	T	T	T	T	C	T	T	T	C	T	C	NA	A	C	A	C	A	C	A	C	C	A	T	A	C
Col-0	C	C	C	A	A	C	A	C	C	C	A	C	C	T	T	C	T	C	T	C	C	A	A	C	T	T	C	T	A	T	T	T	C	C	T	C	T	C	A	T	A	C	T	A	C	A	C	A	C
Ct-1	A	A	C	A	A	A	A	T	C	A	A	C	T	T	T	A	T	C	T	C	A	C	A	C	T	T	C	T	C	T	C	C	C	C	C	C	A	T	A	T	A	C	A	A	C	A	T	C	C
Edi-0	C	C	A	C	A	C	A	T	T	C	C	C	C	C	T	A	T	C	T	C	A	C	A	C	T	T	T	T	C	T	T	T	C	C	C	C	A	C	A	T	A	T	A	C	A	A	T	A	C
Hi-0	C	C	A	A	C	A	A	C	C	C	A	C	T	T	C	A	T	C	T	T	A	C	C	A	T	T	T	T	C	T	T	T	C	T	C	C	A	C	A	C	A	C	T	A	C	A	T	A	C
Kn-0	A	A	A	C	C	C	C	C	C	C	A	C	T	T	C	A	C	A	A	C	A	C	C	C	C	C	T	T	A	T	T	T	C	C	C	C	A	T	A	T	A	C	T	C	A	A	T	A	A
Ler-0	C	C	A	A	A	C	A	C	C	A	A	C	C	T	C	A	C	C	T	C	A	C	C	C	C	C	T	C	C	T	T	T	C	T	C	C	A	C	A	T	C	C	T	A	A	A	T	C	C
Mt-0	C	C	C	A	A	C	A	C	C	C	A	C	T	T	T	A	T	C	T	C	A	A	C	C	C	C	T	T	C	T	T	T	C	C	C	C	A	C	A	T	C	T	T	C	C	A	C	A	C
No-0	C	C	C	A	A	C	A	C	C	C	A	C	C	T	C	A	C	C	T	T	A	A	A	C	T	T	T	T	C	T	T	T	C	T	C	C	A	T	A	T	A	C	T	A	C	A	C	C	C
Oy-0	A	A	A	A	A	C	A	C	C	C	A	C	C	T	T	A	C	C	T	C	A	C	C	C	T	C	T	T	C	T	T	T	C	T	C	C	A	C	A	T	C	C	A	C	C	A	C	A	A
Po-0	A	A	A	A	A	C	A	C	C	C	A	C	C	T	T	A	C	C	T	C	A	C	C	C	T	C	T	T	C	T	T	T	C	T	C	C	A	C	A	T	C	C	A	C	C	A	C	A	A
Rsch-4	C	C	C	A	A	C	A	C	C	C	A	C	T	T	T	C	T	C	T	C	A	C	C	C	T	T	T	T	C	T	T	T	C	T	T	C	T	C	A	T	A	C	T	A	C	A	T	A	C
Sf-2	A	A	A	A	C	C	A	C	C	C	A	C	C	T	T	A	T	C	T	C	C	C	A	C	T	T	C	T	C	T	T	T	T	C	C	C	A	C	T	T	A	C	T	C	C	A	T	C	C
Tsu-0	C	C	A	A	A	C	A	T	C	A	A	C	C	T	T	A	T	C	T	C	NA	C	C	C	T	T	C	T	C	T	T	T	T	T	C	C	A	T	A	T	A	C	T	A	C	A	C	C	C
Wil-2	C	C	C	A	A	C	A	C	C	C	A	C	T	T	T	C	T	C	NA	C	A	C	C	C	T	T	C	T	A	T	T	T	C	C	C	C	A	T	A	T	A	C	T	C	C	A	T	A	A
Ws-0	C	C	C	A	A	A	A	T	C	A	A	C	C	T	C	A	C	A	A	T	A	A	C	C	C	T	C	T	A	C	T	T	C	C	C	C	A	T	A	T	A	T	A	C	A	T	T	C	C
Wu-0	C	C	C	A	C	A	A	T	T	C	A	C	T	T	T	A	T	A	T	C	A	C	C	C	T	T	C	T	C	T	T	T	T	T	C	C	A	T	A	T	A	C	T	C	C	A	T	A	C
Zu-0	C	C	C	A	C	C	A	C	C	C	A	C	C	T	T	A	T	C	T	T	A	C	C	A	T	T	C	T	C	T	T	T	T	T	C	C	A	C	A	T	A	C	T	C	C	A	T	C	C
MAGIC 1	G	G	G	A	A	C	A	G	C	G	A	C	G	T	T	C	T	G	T	C	G	A	A	G	T	T	C	T	A	T	T	T	C	C	T	C	T	C	A	T	A	C	T	A	G	A	G	A	G
MAGIC 2	G	G	A	C	A	C	A	T	T	G	G	C	G	C	T	A	T	G	T	C	A	C	A	G	T	T	T	T	C	T	T	T	C	C	C	C	A	C	A	T	A	T	A	C	A	A	T	A	G
MAGIC 3	G	A	A	A	A	C	A	-	C	A	-	C	-	T	-	A	T	G	-	-	A	C	-	-	T	T	-	-	C	T	-	-	C	-	C	C	-	-	A	T	-	-	-	-	-	A	-	C	G
MAGIC 4	G	G	G	A	A	C	A	G	C	G	A	C	G	T	T	C	T	G	T	C	G	A	A	G	T	T	C	T	A	T	T	T	C	C	T	C	T	C	A	T	A	C	T	A	G	A	G	A	G
MAGIC 5	A	A	A	A	G	A	A	T	T	G	G	A	G	T	T	A	T	G	T	C	A	A	G	G	-	T	C	T	C	-	T	T	T	C	C	T	A	C	A	T	G	T	A	A	A	A	T	C	G
MAGIC 6	A	A	A	A	A	C	A	G	C	G	A	C	G	T	T	A	C	G	T	C	A	C	G	G	T	C	T	T	C	T	T	T	C	T	C	C	A	C	A	T	G	C	A	C	G	A	G	A	A
MAGIC 7	A	A	A	A	A	C	A	G	C	G	A	C	G	T	T	A	C	G	T	C	A	C	G	G	T	C	T	T	C	T	T	T	C	T	C	C	A	C	A	T	G	C	A	C	G	A	G	A	A
MAGIC 8	G	G	G	A	A	C	A	G	C	G	A	C	T	T	T	A	T	G	T	C	A	A	G	G	C	C	T	T	C	T	T	T	C	C	C	C	A	C	A	T	G	T	T	C	G	A	G	A	G
MAGIC 9	G	G	G	A	G	C	A	G	C	A	A	C	T	T	T	A	T	G	T	T	G	C	A	G	T	T	T	T	C	T	T	T	C	T	C	-	A	C	A	C	A	C	A	C	G	A	T	A	G
MAGIC 10	G	G	G	C	G	A	A	G	C	A	A	C	T	T	T	A	T	G	T	T	G	C	A	G	T	T	T	T	C	T	T	T	C	T	C	-	A	C	A	C	A	C	A	C	G	A	T	A	G
MAGIC 11	G	G	G	A	A	C	A	G	C	A	A	C	T	T	T	A	T	G	T	T	G	C	A	G	T	T	T	T	C	T	T	T	C	T	C	-	A	C	A	C	A	C	A	C	G	A	T	A	G
MAGIC 12	G	G	G	A	A	C	A	G	C	G	A	C	T	T	T	A	T	A	T	C	A	C	G	G	T	T	C	T	C	T	T	T	T	T	C	C	A	T	A	T	A	C	T	C	G	A	T	A	G
MAGIC 13	G	G	A	A	G	A	A	G	C	G	A	C	T	T	G	A	T	G	T	T	A	C	G	A	T	T	T	T	C	T	T	T	C	T	C	C	A	C	A	C	A	C	T	A	G	A	G	A	A
MAGIC 14	G	G	G	A	A	C	A	G	T	G	A	C	T	T	T	A	T	A	T	C	A	C	G	G	T	C	T	T	C	T	T	T	T	T	C	C	A	T	A	T	A	C	T	C	G	A	T	A	G
MAGIC 15	A	A	G	A	A	A	A	T	C	A	A	C	G	T	G	A	C	G	T	T	A	A	A	G	T	T	T	T	C	T	T	T	C	C	C	C	A	C	A	T	G	T	T	C	G	A	G	A	G
MAGIC 16	G	G	A	A	G	A	A	G	C	G	A	C	T	T	G	A	T	G	T	T	A	C	G	A	T	T	T	T	C	T	T	T	C	T	C	C	A	C	A	C	A	C	T	A	G	A	T	A	G
MAGIC 17	G	G	G	A	A	C	A	G	C	G	A	C	G	T	T	C	T	G	T	C	G	A	A	G	T	T	C	T	A	T	T	T	C	C	T	C	T	C	A	T	A	C	T	A	G	A	G	A	G
MAGIC 18	A	A	A	A	G	C	A	G	C	G	A	C	G	T	T	A	T	G	T	C	G	C	A	G	T	T	C	T	C	T	T	T	T	C	C	C	A	C	T	T	A	C	T	C	G	A	T	C	G
MAGIC 19	A	A	A	A	A	C	A	G	C	G	A	C	G	T	T	A	C	G	T	C	A	C	G	G	T	C	T	T	C	T	T	T	C	T	C	C	A	C	A	T	G	C	A	C	G	A	G	A	A
MAGIC 20	G	G	A	A	G	A	A	G	C	G	A	C	T	T	G	A	T	G	T	T	A	C	G	A	T	T	T	T	C	T	T	T	C	T	C	C	A	C	A	C	A	C	T	A	G	A	T	A	G
MAGIC 21	G	G	A	A	A	C	A	G	C	A	A	C	G	T	G	A	C	G	T	C	A	C	G	G	C	C	T	G	C	T	T	T	C	T	C	C	A	C	A	T	G	C	T	A	A	A	T	C	G
MAGIC 22	A	A	A	A	A	C	A	G	C	G	A	C	G	T	T	A	C	G	T	C	A	C	G	G	T	C	T	T	C	T	T	T	C	T	C	C	A	C	A	T	G	C	A	C	G	A	G	A	A
MAGIC 23	G	G	G	A	G	A	A	T	T	G	A	C	T	T	T	A	T	A	T	C	A	C	G	G	T	T	C	T	C	T	T	T	T	T	C	C	A	T	A	T	A	C	T	C	G	A	T	A	G
MAGIC 24	G	G	A	A	G	A	A	G	C	G	A	C	T	T	G	A	T	G	T	T	A	C	G	A	T	T	T	T	C	T	T	T	C	T	C	C	A	C	A	C	A	C	T	A	G	A	T	A	G
MAGIC 25	G	G	G	A	A	C	A	G	C	G	A	C	T	T	T	A	T	G	T	C	A	A	G	G	C	C	T	T	C	T	T	T	C	C	C	C	A	C	A	T	G	T	T	C	G	A	G	A	G
MAGIC 26	G	G	G	A	A	C	A	G	C	G	A	C	T	T	T	A	T	G	T	C	A	A	G	G	C	C	T	T	C	T	T	T	C	C	C	C	A	C	A	T	G	T	T	C	G	A	G	A	G
MAGIC 27	A	A	A	A	A	C	A	G	C	G	A	C	G	T	T	A	C	G	T	C	A	C	G	G	T	C	T	T	C	T	T	T	C	T	C	C	A	C	A	T	G	C	A	C	G	A	G	A	A
MAGIC 28	G	G	G	A	A	C	A	G	C	G	A	C	T	T	T	A	T	G	T	C	A	A	G	G	T	T	T	T	C	T	T	T	C	T	C	C	A	T	A	T	A	C	T	A	G	A	G	C	G
MAGIC 29	G	G	G	A	A	C	A	G	C	G	A	C	G	T	T	A	C	G	T	C	A	C	G	G	T	C	T	T	C	T	T	T	C	T	C	C	A	C	A	T	G	C	A	C	G	A	G	A	A
MAGIC 30	G	G	A	A	A	C	A	T	C	A	A	C	G	T	T	A	T	G	T	C	-	C	G	G	T	T	C	T	C	T	T	T	T	T	C	C	A	T	A	T	A	C	T	A	G	A	G	C	G
MAGIC 31	A	A	G	A	A	A	A	T	C	A	A	C	T	T	T	A	T	G	T	C	A	C	A	G	T	T	C	T	C	T	G	C	C	C	C	C	A	T	A	T	A	C	A	A	G	A	T	C	G
MAGIC 32	A	A	A	A	A	C	A	G	C	G	A	C	T	T	T	C	T	G	T	C	A	C	G	G	T	T	C	T	A	T	T	T	C	C	C	C	A	T	A	T	A	C	T	C	G	A	T	A	A
MAGIC 33	G	G	A	A	A	C	A	G	C	A	A	C	G	T	T	A	T	G	T	C	G	C	A	G	T	T	C	T	C	T	T	T	T	C	C	C	A	C	T	T	A	C	T	C	G	A	T	C	G
MAGIC 34	G	G	G	A	A	C	A	G	C	G	A	C	G	T	G	A	C	G	T	T	A	A	A	G	T	T	T	T	C	T	T	T	C	T	C	C	A	T	A	T	A	C	T	C	G	A	T	C	G
MAGIC 35	G	G	A	A	A	C	A	T	C	A	A	C	G	T	T	A	T	G	T	C	-	C	G	G	T	T	C	T	C	T	T	T	T	T	C	C	A	T	A	T	A	C	T	A	G	A	G	C	G
MAGIC 36	A	A	A	A	G	A	A	T	T	G	A	C	G	T	T	A	C	G	T	C	A	C	G	G	T	C	T	T	C	T	T	T	C	T	C	C	A	C	A	T	G	C	A	C	G	A	G	A	A
MAGIC 37	A	A	A	A	G	A	A	T	T	G	G	A	G	T	T	A	T	G	T	C	A	A	G	G	T	T	C	T	C	T	T	T	T	C	C	T	A	C	A	T	G	T	A	A	A	A	T	C	G
MAGIC 38	A	A	A	C	G	C	G	G	C	G	A	C	G	T	T	C	T	G	T	C	G	A	A	G	T	T	C	T	A	T	T	T	C	C	T	C	T	C	A	T	A	C	T	A	G	A	G	A	G
MAGIC 39	G	G	G	A	A	C	A	G	C	G	A	C	T	T	T	A	T	G	T	C	A	A	G	G	C	C	T	T	C	T	T	T	C	C	C	C	A	C	A	T	G	T	T	C	G	A	G	A	G
MAGIC 40	G	G	A	A	A	C	A	G	C	A	A	C	G	T	G	A	C	G	T	C	A	C	G	G	C	C	T	G	C	T	T	T	C	T	C	C	A	C	A	T	G	C	T	A	A	A	T	C	G
MAGIC 41	G	G	A	C	A	C	A	T	T	G	G	C	G	C	T	A	T	G	T	C	A	C	A	G	T	T	T	T	C	T	T	T	C	C	C	C	A	C	A	T	A	T	A	C	A	A	T	A	G
MAGIC 42	G	G	G	A	A	C	A	G	C	A	A	C	G	T	T	A	T	G	T	C	-	C	G	G	T	T	C	T	C	T	T	T	T	T	C	C	A	T	A	T	A	C	T	A	G	A	G	C	G
MAGIC 43	G	G	G	A	A	C	A	G	C	G	A	C	T	T	T	C	T	G	T	C	A	C	G	G	T	T	T	T	C	T	T	T	C	T	T	C	T	C	A	T	A	C	T	A	G	A	T	A	G
MAGIC 44	G	G	G	A	A	C	A	G	C	G	A	C	G	T	T	C	T	G	T	C	G	A	A	G	T	T	C	T	A	T	T	T	C	C	T	C	T	C	A	T	A	C	T	A	G	A	G	A	G
MAGIC 45	G	G	G	A	G	A	A	T	T	G	A	C	T	T	T	A	T	A	T	C	A	C	G	G	T	T	C	T	C	T	T	T	T	T	C	C	A	C	A	T	A	C	T	A	G	A	T	A	G
MAGIC 46	G	G	G	A	A	C	A	G	C	G	A	C	T	T	T	C	T	G	T	C	A	C	G	A	T	T	T	T	C	T	T	T	C	T	C	C	A	C	A	C	A	C	T	A	G	A	T	A	G
MAGIC 47	G	G	G	A	A	A	A	T	C	A	A	C	G	T	G	A	C	A	A	T	A	A	G	G	C	T	C	T	A	C	T	T	C	C	C	C	A	T	A	T	A	T	A	C	A	T	T	C	G
MAGIC 48	G	G	A	A	G	A	A	G	C	G	A	C	T	T	G	A	T	G	T	T	A	C	G	A	T	T	T	T	C	T	T	T	C	T	C	C	A	C	A	C	A	C	T	A	G	A	T	A	G
MAGIC 49	G	G	G	A	A	C	A	G	C	G	A	C	T	T	T	C	T	G	T	C	A	C	G	G	T	T	T	T	C	T	T	T	C	T	T	C	T	C	A	T	A	C	T	A	G	A	T	A	G
MAGIC 50	G	G	G	A	A	C	A	G	C	G	A	C	T	T	T	C	T	G	T	C	A	C	G	G	T	T	T	T	C	T	T	T	C	T	T	C	T	C	A	T	A	C	T	A	G	A	T	A	G
MAGIC 51	G	G	G	A	A	A	A	T	C	A	A	C	G	T	G	A	C	A	A	T	A	A	G	G	C	T	C	T	A	C	T	T	C	C	C	C	A	T	A	T	A	T	A	C	A	T	T	C	G
MAGIC 52	G	G	A	A	A	C	A	G	C	A	A	C	G	T	G	A	C	G	T	C	A	C	G	G	C	C	T	G	C	T	T	T	C	T	C	C	A	C	A	T	G	C	T	A	A	A	T	C	G
MAGIC 53	G	G	G	A	A	A	A	T	C	A	A	C	G	T	T	A	T	G	T	T	G	C	A	G	T	T	T	T	C	T	T	T	C	T	C	-	A	C	A	C	A	C	A	C	G	A	T	A	G
MAGIC 54	A	A	G	A	A	A	A	T	C	A	A	C	G	T	T	A	C	G	T	C	A	C	G	G	T	C	T	T	C	T	T	T	C	T	C	C	A	C	A	T	G	C	A	C	G	A	G	A	A
MAGIC 55	G	G	A	A	G	A	A	G	C	G	A	C	T	T	G	A	T	G	T	T	A	C	G	A	T	T	T	T	C	T	T	T	C	T	C	C	A	C	A	C	A	C	T	A	G	A	T	A	G
MAGIC 56	G	G	-	A	A	C	A	G	C	-	A	C	-	T	-	-	-	G	T	C	A	C	G	G	-	-	T	-	C	T	T	T	C	T	T	C	T	C	A	T	A	C	T	A	G	A	T	A	G
MAGIC 57	A	A	G	A	A	A	A	T	C	A	A	C	T	T	T	A	T	G	T	C	A	C	A	G	T	T	T	T	C	T	T	T	C	C	C	C	A	C	A	T	A	T	A	C	A	A	T	A	G
MAGIC 58	G	G	G	A	A	C	A	G	C	G	A	C	T	T	T	A	T	G	T	C	A	A	G	G	C	C	T	T	C	T	T	T	C	C	C	C	A	T	A	T	A	T	A	C	A	T	T	C	G
MAGIC 59	G	G	G	A	A	C	A	G	C	G	A	C	T	T	T	C	T	G	T	C	A	C	G	G	T	T	T	T	C	T	T	T	C	T	T	C	T	C	A	T	A	C	T	A	G	A	T	A	G
MAGIC 60	A	A	A	A	A	C	A	G	C	G	A	C	G	T	T	A	C	G	T	C	A	C	G	G	T	C	T	T	C	T	T	T	C	T	C	C	A	C	A	T	G	C	A	C	G	A	G	A	G
MAGIC 61	A	A	A	A	A	C	A	G	C	G	A	C	G	T	G	A	T	G	T	T	A	C	G	A	T	T	T	T	C	T	T	T	C	T	C	C	A	C	A	C	A	C	T	A	G	A	T	A	G
MAGIC 62	G	G	G	A	A	A	A	T	C	A	A	C	G	T	G	A	C	A	A	T	A	A	G	G	C	T	C	T	A	C	T	T	C	C	C	C	A	T	A	T	A	T	A	C	A	T	T	C	G
MAGIC 63	G	G	G	A	A	C	A	G	C	G	A	C	G	T	T	A	C	G	T	C	A	C	G	G	T	C	T	T	C	T	T	T	C	T	C	C	A	C	A	T	G	C	A	C	G	A	G	A	A
MAGIC 64	A	A	A	A	A	C	A	G	C	G	A	C	G	T	T	C	T	G	T	C	A	C	G	G	T	T	C	T	A	T	T	T	C	C	C	C	A	T	A	T	A	C	T	C	G	A	T	A	A
MAGIC 65	A	A	A	A	A	C	A	G	C	G	A	C	G	T	T	A	C	G	T	C	A	C	G	G	T	C	T	T	C	T	T	T	C	T	C	C	A	C	A	T	G	C	A	C	G	A	G	A	A
MAGIC 66	G	G	G	A	A	C	A	G	C	G	A	C	G	T	T	C	T	G	T	C	G	A	A	G	T	T	T	T	-	T	T	T	C	C	C	C	A	C	A	T	A	T	A	C	A	A	G	A	G
MAGIC 67	G	G	A	A	A	C	A	T	C	A	A	C	G	T	T	A	T	G	T	C	-	C	G	G	T	T	C	T	C	T	T	T	T	T	C	C	A	T	A	T	A	C	T	A	G	A	G	C	G
MAGIC 68	A	A	A	C	G	C	G	G	C	G	A	C	T	T	G	A	C	A	A	C	A	C	G	G	C	C	T	T	A	T	T	T	C	C	C	C	A	T	A	T	A	C	T	C	A	A	T	A	A
MAGIC 69	A	A	A	A	A	C	A	G	C	G	A	C	G	T	T	A	C	G	T	C	A	C	G	G	T	C	T	T	C	T	T	T	C	T	C	C	A	C	A	T	G	C	A	C	G	A	G	A	G
MAGIC 70	A	A	A	A	G	A	A	T	T	G	G	A	G	T	T	A	T	G	T	C	A	A	G	G	T	T	C	T	C	T	T	T	T	C	C	T	A	C	A	T	G	T	A	A	A	A	T	C	G
MAGIC 71	A	A	A	A	A	C	A	G	C	G	A	C	G	T	T	C	T	G	T	C	G	A	A	G	T	T	C	T	A	T	T	T	C	C	T	C	T	C	A	T	A	C	T	A	G	A	G	A	G
MAGIC 72	G	G	A	A	A	C	A	G	C	A	A	C	G	T	G	A	C	G	T	C	A	C	G	G	C	C	T	G	C	T	T	T	C	T	C	C	A	C	A	T	G	C	T	A	A	A	T	C	G
MAGIC 73	G	G	G	A	G	C	A	G	C	G	A	C	T	T	T	C	T	G	T	C	A	C	G	G	T	T	T	T	C	T	T	T	C	T	T	C	T	C	A	T	A	C	T	A	G	A	T	A	G
MAGIC 74	A	A	A	A	G	C	A	G	C	G	A	C	G	T	T	A	T	G	T	C	G	C	A	G	T	T	C	T	C	T	T	T	T	C	C	C	A	C	T	T	A	C	T	C	G	A	T	A	G
MAGIC 75	G	G	G	A	A	C	A	G	C	A	A	C	T	T	T	A	T	G	T	C	A	C	A	G	T	T	C	T	C	T	G	C	C	C	C	C	A	T	A	T	A	C	A	A	G	A	T	C	G
MAGIC 76	G	G	G	A	A	C	A	G	C	G	A	C	G	T	T	A	T	G	T	C	G	C	A	G	T	T	C	T	C	T	T	T	T	C	C	C	A	C	T	T	A	C	T	C	G	A	T	C	G
MAGIC 77	G	G	G	A	G	C	A	G	C	G	A	C	G	T	T	A	T	G	T	T	A	C	G	A	T	T	C	T	C	T	T	T	T	T	C	C	A	C	A	T	A	C	T	C	G	A	T	C	G
MAGIC 78	A	A	A	A	G	A	A	T	T	G	G	A	G	T	T	A	T	G	T	C	A	A	G	G	T	T	C	T	C	T	T	T	T	C	C	C	A	C	T	T	A	C	T	C	G	A	T	C	G
MAGIC 79	G	G	G	A	A	C	A	G	C	G	A	C	T	T	T	C	T	G	T	T	A	C	G	A	T	T	C	T	C	T	T	T	T	T	C	C	A	C	A	T	A	C	T	C	G	A	T	C	G
MAGIC 80	A	A	A	-	G	-	-	-	-	G	-	-	-	T	G	A	C	A	A	C	A	C	G	G	C	C	T	T	A	T	T	T	C	C	C	C	A	T	A	T	A	C	T	C	A	A	T	A	A
MAGIC 81	A	A	A	A	A	C	A	G	C	G	A	C	G	T	T	A	T	G	T	T	G	C	A	G	T	T	T	T	C	T	T	T	C	C	C	C	A	T	A	T	A	C	A	A	G	A	T	C	G
MAGIC 82	G	G	G	A	G	A	A	T	T	G	A	C	T	T	T	A	T	A	T	C	A	C	G	G	C	C	T	G	C	T	T	T	C	T	C	C	A	C	A	T	G	C	T	A	A	A	T	C	G
MAGIC 83	G	G	G	A	G	A	A	T	T	G	A	C	T	T	T	A	T	A	T	C	A	C	G	G	T	T	C	T	C	T	T	T	T	T	C	C	A	T	A	T	A	C	T	C	G	A	T	A	G
MAGIC 84	G	G	G	A	A	C	A	G	C	G	A	C	T	T	T	C	T	G	T	C	A	C	G	G	T	T	C	T	A	T	T	T	C	C	C	C	A	T	A	T	A	C	T	C	G	A	T	A	A
MAGIC 85	G	G	G	A	G	A	A	T	T	G	A	C	T	T	T	A	T	A	T	C	A	C	G	G	T	T	C	T	C	T	T	T	T	T	C	C	A	T	A	T	A	C	T	C	G	A	T	A	G
MAGIC 86	G	G	G	A	A	C	A	G	C	G	A	C	T	T	T	C	T	G	T	C	A	C	G	G	T	T	T	T	C	T	T	T	C	T	T	C	T	C	A	T	A	C	T	A	G	A	T	A	G
MAGIC 87	G	G	A	A	A	C	A	G	C	A	A	C	G	T	G	A	C	G	T	C	A	C	G	G	C	C	T	G	C	T	T	T	C	T	C	C	A	C	A	T	G	C	T	A	A	A	T	C	G
MAGIC 88	G	G	A	A	A	C	A	G	C	A	A	C	G	T	G	A	C	G	T	C	A	C	G	G	C	C	T	G	C	T	T	T	C	T	C	C	A	C	A	T	G	C	T	A	A	A	T	C	G
MAGIC 89	G	G	G	A	A	C	A	G	C	G	A	C	G	T	G	A	C	G	T	T	A	A	A	G	T	T	T	T	C	T	T	T	C	T	C	C	A	T	A	T	A	C	T	C	G	A	T	C	G
MAGIC 90	G	G	G	A	A	C	A	G	C	G	A	C	G	T	G	A	C	G	T	T	A	A	A	G	T	T	T	T	C	T	T	T	C	T	C	C	A	T	A	T	A	C	T	A	G	A	G	C	G
MAGIC 91	G	G	A	A	A	C	A	G	C	A	A	C	G	T	G	A	C	G	T	C	A	C	G	G	C	C	T	G	C	T	T	T	C	T	C	C	A	C	A	T	G	C	T	A	A	A	T	C	G
MAGIC 92	G	G	G	A	A	C	A	G	C	G	A	C	G	T	G	A	C	G	T	T	A	A	A	G	T	T	T	T	C	T	T	T	C	T	C	C	A	T	A	T	A	C	T	A	G	A	G	C	G
MAGIC 93	G	G	G	A	A	C	A	G	C	G	A	C	G	T	T	C	T	G	T	C	-	C	G	G	T	T	C	T	C	T	T	T	T	T	C	C	A	T	A	T	A	C	T	A	G	A	G	C	G
MAGIC 94	A	A	A	A	G	C	A	G	C	G	A	C	G	T	T	A	T	G	T	C	G	C	A	G	T	T	C	T	C	T	T	T	T	C	C	C	A	C	T	T	A	C	T	C	G	A	T	C	G
MAGIC 95	G	G	A	A	A	C	A	T	C	A	A	C	T	T	T	A	T	G	T	T	G	C	A	G	T	T	T	T	C	T	T	T	C	T	C	-	A	C	A	C	A	C	A	C	G	A	T	A	G
MAGIC 96	A	A	G	A	A	A	A	T	C	A	A	C	T	T	T	A	T	G	T	C	A	C	A	G	T	T	C	T	C	T	G	C	C	C	C	C	A	T	A	T	A	C	A	A	G	A	T	C	G
MAGIC 97	G	G	G	A	A	C	A	G	C	G	A	C	G	T	T	C	T	G	T	C	G	A	A	G	T	T	C	T	A	T	T	T	C	C	T	C	T	C	A	T	A	C	T	A	G	A	G	A	G
MAGIC 98	A	A	A	A	A	C	A	G	C	G	A	C	G	T	T	A	C	G	T	C	A	C	G	G	T	C	T	T	C	T	T	T	C	T	C	C	A	C	A	T	G	C	A	C	G	A	G	A	A
MAGIC 99	A	A	A	C	G	C	G	G	C	G	A	C	T	T	G	A	C	A	A	C	A	C	G	G	C	C	T	T	A	T	T	T	C	C	C	C	A	T	A	T	A	C	T	C	G	A	T	A	G
MAGIC 100	G	G	G	A	A	C	A	-	C	G	A	C	T	T	T	A	T	A	T	C	A	C	G	G	T	T	C	T	C	T	T	T	T	T	C	C	A	T	A	T	A	C	T	C	G	A	T	A	G
MAGIC 101	A	A	A	A	G	C	A	G	C	G	A	C	G	T	T	A	T	G	T	C	A	A	G	G	C	C	T	T	C	T	T	T	C	C	C	C	A	C	A	T	G	T	T	C	G	A	G	A	G
MAGIC 102	A	A	A	C	G	C	G	G	C	G	A	C	T	T	G	A	C	A	A	C	A	C	G	G	C	C	T	T	A	T	T	T	C	C	C	C	A	T	A	T	A	C	T	C	A	A	T	A	A
MAGIC 103	G	G	G	A	A	C	A	G	C	G	A	C	T	T	T	A	T	G	T	T	G	C	A	G	T	T	T	T	C	T	T	T	C	T	T	C	T	C	A	T	A	C	T	A	G	A	T	A	G
MAGIC 104	G	G	G	A	A	A	A	T	C	A	A	C	G	T	G	A	C	A	A	T	A	A	-	G	C	T	C	T	A	C	T	T	C	C	C	C	A	T	A	T	A	T	A	C	A	T	T	C	G
MAGIC 105	A	A	A	A	G	C	A	G	C	G	A	C	G	T	T	A	T	G	T	C	G	C	A	G	T	T	C	T	C	T	T	T	T	C	C	C	A	C	T	T	A	C	T	C	G	A	T	C	G
MAGIC 106	G	G	G	A	A	C	A	G	C	G	A	C	T	T	T	C	T	G	T	C	A	C	G	G	T	T	T	T	C	T	T	T	C	T	T	C	T	C	A	T	A	C	T	A	G	A	T	A	G
MAGIC 107	G	G	G	A	A	C	A	G	C	G	A	C	T	T	T	A	T	G	T	C	A	C	A	G	T	T	T	T	C	T	T	T	C	C	C	C	A	C	A	T	A	T	A	C	A	A	T	A	G
MAGIC 108	G	G	A	A	G	A	A	G	C	G	A	C	T	T	G	A	T	G	T	T	A	C	G	A	T	T	T	T	C	T	T	T	C	T	C	C	A	C	A	C	A	C	T	A	G	A	T	A	G
MAGIC 109	A	A	A	A	A	C	A	G	C	G	A	C	G	T	T	A	C	G	T	C	A	C	G	G	C	C	T	T	C	T	T	T	C	C	C	C	A	C	A	T	G	C	A	A	G	A	T	C	G
MAGIC 110	A	A	A	A	A	C	A	G	C	G	A	C	G	T	T	A	C	G	T	C	A	C	G	G	T	C	T	T	C	T	T	T	C	T	C	C	A	C	A	T	G	C	A	C	G	A	G	A	A
MAGIC 111	G	G	-	A	-	-	A	G	C	-	A	C	G	T	G	A	C	G	T	-	A	-	-	G	-	-	T	-	C	T	T	T	C	T	C	C	A	-	A	T	-	C	T	A	-	A	-	C	G
MAGIC 112	G	G	G	A	A	A	A	T	C	A	A	C	G	T	G	A	C	A	A	T	A	A	G	G	C	T	C	T	A	C	T	T	T	T	C	C	A	T	A	T	A	C	T	A	G	A	G	C	G
MAGIC 113	G	G	G	A	A	C	A	G	C	G	A	C	T	T	T	C	T	G	T	C	A	C	G	G	T	T	T	T	C	T	T	T	C	T	T	C	T	C	A	T	A	C	T	A	G	A	T	A	G
MAGIC 114	G	G	A	A	A	C	A	T	C	A	A	C	T	T	T	A	T	G	T	C	A	C	A	G	T	T	C	T	C	T	G	C	C	C	C	C	A	T	A	T	A	C	A	A	G	A	T	C	G
MAGIC 115	A	A	A	A	A	C	A	G	C	G	A	C	G	T	T	A	C	G	T	C	A	C	G	G	T	C	T	T	C	T	T	T	C	T	C	C	A	C	A	T	G	C	A	C	G	A	G	A	A
MAGIC 116	G	G	G	A	A	C	A	G	C	G	A	C	T	T	T	C	T	G	T	C	A	C	G	G	T	T	T	T	C	T	T	T	C	T	T	C	T	C	A	T	A	C	T	A	G	A	T	A	G
MAGIC 117	G	G	A	A	A	C	A	G	C	A	A	C	G	T	G	A	C	G	T	C	A	C	G	G	C	C	T	G	C	T	T	T	C	T	C	C	A	C	A	T	G	C	T	A	A	A	T	C	G
MAGIC 118	G	G	G	A	A	C	A	G	C	G	A	C	G	T	G	A	C	G	T	T	A	A	A	G	T	T	T	T	C	T	T	T	C	T	C	C	A	T	A	T	A	C	T	A	G	A	G	C	G
MAGIC 119	G	G	G	A	A	C	A	G	C	G	A	C	-	T	T	C	T	G	T	C	-	-	-	G	T	T	C	T	A	T	T	T	C	C	T	C	T	C	A	T	A	C	T	A	G	A	G	A	G
MAGIC 120	G	G	G	A	G	A	A	T	T	G	A	C	T	T	T	A	T	A	T	C	A	C	G	G	T	T	C	T	C	T	T	T	T	T	C	C	A	T	A	T	A	C	T	C	G	A	T	A	G
MAGIC 121	A	A	A	C	G	C	G	G	C	G	A	C	T	T	G	A	C	A	A	C	A	C	G	G	C	C	T	T	A	T	T	T	C	T	C	C	A	C	A	T	G	C	A	C	G	A	T	C	G
MAGIC 122	G	G	G	A	A	C	A	G	C	G	A	C	T	T	T	C	T	G	T	C	A	C	G	G	T	T	C	T	A	T	T	T	C	C	C	C	A	T	A	T	A	C	T	C	G	A	T	A	A
MAGIC 123	G	G	A	A	G	A	A	G	C	G	A	C	T	T	G	A	T	G	T	T	A	C	G	A	T	T	T	T	C	T	T	T	C	T	C	C	A	C	A	C	A	C	T	A	G	A	T	A	G
MAGIC 124	G	G	A	A	A	C	A	G	C	A	A	C	G	T	G	A	C	G	T	C	A	C	G	G	C	C	T	G	C	T	T	T	C	T	C	C	A	C	A	T	G	C	T	A	A	A	T	C	G
MAGIC 125	G	G	G	A	G	A	A	T	T	A	A	C	G	T	G	A	C	G	T	C	A	C	G	G	C	C	T	G	C	T	T	T	C	T	C	C	A	C	A	T	G	C	T	A	A	A	T	C	G
MAGIC 126	G	G	A	A	A	C	A	G	C	A	A	C	G	T	G	A	C	G	T	C	A	C	G	G	C	C	T	G	C	T	T	T	C	T	C	C	A	C	A	T	G	C	T	A	A	A	T	C	G
MAGIC 127	G	G	A	A	G	A	A	G	C	G	A	C	T	T	G	A	T	G	T	T	A	C	G	A	T	T	T	T	C	T	T	T	C	T	C	C	A	C	A	C	A	C	T	A	G	A	T	A	G
MAGIC 128	G	G	G	A	A	C	A	G	C	G	A	C	T	T	T	A	T	G	T	C	A	A	G	G	C	C	T	T	C	T	T	T	C	C	C	C	A	C	A	T	G	T	T	C	G	A	G	A	A
MAGIC 129	G	G	G	A	G	C	A	G	C	G	A	C	G	T	T	A	T	G	T	T	A	C	G	A	T	T	C	T	C	T	T	T	T	T	C	C	A	C	A	T	A	C	T	C	G	A	T	C	G
MAGIC 130	G	G	G	A	G	C	A	G	C	G	A	C	G	T	T	A	T	G	T	T	A	C	G	A	T	T	C	T	C	T	T	T	T	T	C	C	A	C	A	T	A	C	T	C	G	A	T	C	G
MAGIC 131	A	A	A	A	G	C	A	G	C	G	A	C	G	T	T	A	T	G	T	C	G	C	A	G	T	T	C	T	C	T	T	T	T	C	C	C	A	C	T	T	A	C	T	C	G	A	T	C	G
MAGIC 132	G	G	A	A	A	C	A	T	C	A	A	C	G	T	T	A	T	G	T	C	-	C	G	G	T	T	C	T	C	T	T	T	T	T	C	C	A	T	A	T	A	C	T	A	G	A	G	C	G
MAGIC 133	A	A	A	A	G	C	A	G	C	G	A	C	G	T	T	A	T	G	T	C	G	C	A	G	T	T	C	T	C	T	T	T	T	C	C	C	A	C	T	T	A	C	T	C	G	A	T	C	G
MAGIC 134	A	A	G	A	A	A	A	T	C	A	A	C	T	T	T	A	T	G	T	C	A	A	G	G	C	C	T	T	C	T	T	T	C	C	C	C	A	C	A	T	G	T	T	C	G	A	G	A	G
MAGIC 135	A	A	A	C	G	C	G	G	C	G	A	C	T	T	G	A	C	G	T	C	A	C	G	G	T	T	C	T	A	T	T	T	C	C	C	C	A	T	A	T	A	C	T	C	G	A	T	A	A
MAGIC 136	G	G	A	A	G	A	A	G	C	G	A	C	T	T	G	A	T	G	T	T	A	C	G	A	T	T	T	T	C	T	T	T	C	C	T	C	T	C	A	T	A	C	T	A	G	A	G	A	G
MAGIC 137	A	A	A	A	A	C	A	T	C	A	A	C	G	T	G	A	C	A	A	T	A	A	G	G	C	T	C	T	A	C	T	T	C	C	C	C	A	T	A	T	A	C	T	A	G	A	G	C	G
MAGIC 138	A	A	A	C	G	C	G	G	C	G	A	C	T	T	G	A	C	A	A	C	A	C	G	G	C	C	T	T	A	T	T	T	C	C	C	C	A	T	A	T	A	C	T	C	A	A	T	A	G
MAGIC 139	G	G	A	A	A	C	A	G	C	G	A	C	T	T	T	A	T	G	T	C	A	A	G	G	C	C	T	T	C	T	T	T	C	C	C	C	A	C	A	T	G	T	T	C	G	A	G	A	G
MAGIC 140	G	G	A	A	A	C	A	G	C	A	A	C	G	T	G	A	C	G	T	C	A	C	G	G	C	C	T	G	C	T	T	T	C	T	C	C	A	C	A	T	G	C	T	A	A	A	T	C	G
MAGIC 141	A	A	A	A	G	C	A	G	C	G	A	C	G	T	T	A	T	G	T	C	G	C	A	G	T	T	C	T	C	T	T	T	T	C	C	C	A	C	T	T	A	C	T	C	G	A	T	C	G
MAGIC 142	G	G	G	A	A	C	A	G	C	G	A	C	T	T	T	C	T	G	T	C	A	C	G	G	T	T	C	T	A	T	T	T	C	C	C	C	A	T	A	T	A	C	T	C	G	A	T	A	A
MAGIC 143	A	A	A	C	G	C	G	G	C	G	A	C	T	T	G	A	C	A	A	C	A	C	G	G	C	C	T	T	A	T	T	T	C	C	C	C	A	T	A	T	A	C	T	C	A	A	T	A	A
MAGIC 144	G	G	G	A	G	A	A	T	T	G	A	C	T	T	T	A	T	A	T	C	A	C	G	G	T	T	C	T	C	T	T	T	T	T	C	C	A	T	A	T	A	C	T	C	G	A	T	A	G
MAGIC 145	G	G	A	A	G	A	A	G	C	G	A	C	T	T	G	A	T	G	T	C	G	A	A	G	T	T	C	T	A	T	T	T	C	C	T	C	T	C	A	T	A	C	T	A	G	A	G	A	G
MAGIC 146	A	A	A	A	G	A	A	T	T	G	G	A	G	T	T	A	T	G	T	C	A	A	G	G	T	T	C	T	C	T	T	T	T	C	C	C	A	C	T	T	A	C	T	C	G	A	T	C	G
MAGIC 147	A	A	A	C	G	C	G	G	C	G	A	C	T	T	G	A	T	G	T	T	A	C	G	A	T	T	T	T	C	T	G	C	C	C	C	C	A	T	A	T	A	C	A	A	G	A	T	C	G
MAGIC 148	G	G	G	A	A	C	A	G	C	G	A	C	T	T	T	C	T	G	T	C	A	C	G	G	T	T	T	T	C	T	T	T	C	T	T	C	T	C	A	T	A	C	T	A	G	A	T	A	G
MAGIC 149	G	G	G	A	A	C	A	G	C	G	A	C	T	T	T	C	T	G	T	T	A	A	A	G	C	T	C	T	A	C	T	T	C	C	C	C	A	T	A	T	A	T	A	C	A	T	T	C	A
MAGIC 150	G	G	A	A	A	C	A	G	C	A	A	C	G	T	G	A	C	G	T	C	A	C	G	G	C	C	T	G	C	T	T	T	C	T	C	C	A	C	A	T	G	C	T	A	A	A	T	C	G
MAGIC 151	G	G	G	C	G	A	A	G	C	A	A	C	T	T	T	A	T	G	T	T	G	C	A	G	T	T	T	T	C	T	T	T	C	T	C	-	A	C	A	C	A	C	A	-	G	A	T	A	G
MAGIC 152	G	G	-	A	A	C	A	G	C	-	A	C	G	T	-	-	-	G	T	C	-	-	-	G	T	T	C	T	A	T	T	T	C	C	T	C	T	C	A	T	A	C	A	C	G	A	G	A	A
MAGIC 153	G	G	A	A	A	C	A	T	C	A	A	C	G	T	T	A	T	G	T	C	-	C	G	G	C	C	T	G	C	T	T	T	C	T	C	C	A	C	A	T	G	C	T	A	A	A	T	C	G
MAGIC 154	G	G	G	A	A	C	A	G	C	G	A	C	T	T	T	A	T	G	T	C	A	A	G	G	C	C	T	T	C	T	T	T	C	C	C	C	A	C	A	T	G	T	T	C	G	A	G	A	G
MAGIC 155	A	A	A	A	G	A	A	T	T	G	G	A	G	T	T	A	T	G	T	C	A	A	G	G	-	T	C	T	C	T	T	T	T	C	C	T	A	C	A	T	G	T	A	A	A	A	T	C	G
MAGIC 156	A	A	G	A	A	A	A	T	C	A	A	C	T	T	T	A	T	G	T	C	A	C	A	G	T	T	C	T	C	T	G	C	C	C	C	C	A	T	A	T	A	C	A	A	G	A	T	C	G
MAGIC 157	A	A	A	A	A	C	A	G	C	G	A	C	G	T	T	A	C	G	T	C	A	C	G	G	T	C	T	T	C	T	T	T	C	T	C	C	A	C	A	T	G	C	A	C	G	A	G	A	A
MAGIC 158	G	G	G	A	G	A	A	T	T	G	A	C	T	T	T	A	T	A	T	C	A	C	G	G	T	T	C	T	C	T	T	T	T	T	C	C	A	T	A	T	A	C	T	C	G	A	T	A	G
MAGIC 159	G	G	G	A	A	C	A	G	C	G	A	C	T	T	T	C	T	G	T	C	A	C	G	G	T	T	C	T	A	T	T	T	C	C	C	C	A	T	A	T	A	C	T	C	G	A	T	A	A
MAGIC 160	G	G	G	A	A	C	A	G	C	G	A	C	T	T	T	C	T	G	T	C	A	C	G	G	T	T	C	T	A	T	T	T	C	C	C	C	A	T	A	T	A	C	T	C	G	A	T	A	A
MAGIC 161	A	A	A	A	A	C	A	-	C	G	A	C	G	T	T	A	C	G	T	C	A	C	-	G	T	C	T	T	C	T	T	T	-	T	C	C	A	C	A	T	G	C	A	-	-	A	G	A	A
MAGIC 162	G	G	G	A	A	C	A	G	C	G	A	C	G	T	T	C	T	G	T	C	G	A	A	G	T	T	C	T	A	T	T	T	C	C	T	C	T	C	A	T	A	C	T	A	G	A	G	A	G
MAGIC 163	A	A	A	C	G	C	G	G	C	G	A	C	T	T	T	A	T	G	T	C	A	A	G	G	C	C	T	T	C	T	T	T	C	C	C	C	A	C	A	T	G	T	T	C	G	A	G	A	G
MAGIC 164	G	G	G	A	G	C	A	G	C	G	A	C	G	T	T	A	T	G	T	T	A	C	G	A	T	T	C	T	C	T	T	T	T	T	C	C	A	C	A	T	A	C	T	C	G	A	T	C	G
MAGIC 165	G	G	G	C	G	A	A	G	C	A	A	C	T	T	T	A	T	G	T	T	G	C	A	G	T	T	T	T	C	T	T	T	C	T	C	-	A	C	A	C	A	C	A	C	G	A	T	A	G
MAGIC 166	G	G	A	A	G	A	A	G	C	G	A	C	T	T	G	A	T	G	T	T	A	C	G	A	T	T	T	T	C	T	T	T	C	T	C	C	A	C	A	C	A	C	T	A	G	A	T	A	G
MAGIC 167	G	G	G	A	A	C	A	G	C	G	A	C	T	T	T	A	T	G	T	C	A	A	G	G	C	C	T	T	C	T	T	T	C	C	C	C	A	C	A	T	G	T	T	C	G	A	G	A	G
MAGIC 168	A	A	A	C	G	C	G	G	C	G	A	C	T	T	G	A	C	A	A	C	A	C	G	G	C	C	T	T	A	T	T	T	C	C	C	C	A	T	A	T	A	C	T	C	A	A	T	A	A
MAGIC 169	A	A	A	C	G	C	G	G	C	G	A	C	T	T	G	A	C	A	A	C	A	C	G	G	C	C	T	T	A	T	T	T	C	C	C	C	A	T	A	T	A	C	T	C	A	A	T	A	A
MAGIC 170	A	A	A	C	G	C	G	G	C	G	A	C	T	T	G	A	C	A	A	C	A	C	G	G	C	C	T	T	A	T	T	T	C	C	C	C	A	T	A	T	A	C	T	C	A	A	T	A	A
MAGIC 171	G	G	A	A	A	C	A	G	C	A	A	C	G	T	G	A	C	G	T	C	A	C	G	G	C	C	T	G	C	T	T	T	C	T	C	C	A	C	A	T	G	C	A	C	G	A	G	A	A
MAGIC 172	G	G	G	A	A	C	A	G	C	G	A	C	G	T	T	A	T	G	T	C	A	A	G	G	C	C	T	T	C	T	T	T	C	C	C	C	A	C	A	T	G	T	T	C	G	A	G	A	G
MAGIC 173	A	A	G	A	G	C	A	T	C	G	A	C	T	T	T	A	-	G	T	C	A	C	G	A	T	T	C	T	C	T	G	C	C	T	C	C	A	C	A	C	A	C	T	A	G	A	T	A	G
MAGIC 174	G	G	G	A	A	C	A	G	C	G	A	C	T	T	T	C	T	G	T	C	G	C	A	G	T	T	C	T	C	T	T	T	T	C	C	C	A	C	T	T	A	C	T	C	G	A	T	C	G
MAGIC 175	G	G	G	A	A	A	A	T	C	A	A	C	G	T	T	A	T	G	T	T	G	C	A	G	T	T	T	T	C	T	T	T	C	T	C	-	A	C	A	C	A	C	A	C	G	A	T	A	G
MAGIC 176	-	-	-	A	-	A	A	T	T	-	G	A	G	T	T	A	T	G	T	C	A	A	-	G	T	T	C	T	C	T	T	T	T	C	C	T	A	C	A	T	G	T	A	A	A	A	T	C	G
MAGIC 177	A	A	G	A	A	A	A	T	C	A	A	C	T	T	T	A	T	G	T	C	A	C	A	G	T	T	C	T	C	T	G	C	C	C	C	C	A	T	A	T	A	C	A	A	G	A	T	C	G
MAGIC 178	G	G	G	A	G	A	A	T	T	G	A	C	T	T	T	A	T	A	T	C	A	C	G	G	T	T	C	T	C	T	T	T	T	T	C	C	A	T	A	T	A	C	T	C	G	A	T	A	G
MAGIC 179	G	G	G	A	A	C	A	G	C	G	A	C	G	T	T	C	T	G	T	C	G	A	A	G	T	T	C	T	A	T	T	T	T	T	C	C	A	C	A	T	A	C	T	C	G	A	G	A	A
MAGIC 180	G	G	G	A	G	A	A	T	T	G	A	C	T	T	T	A	T	A	T	C	A	C	G	G	T	T	C	T	C	T	T	T	T	T	C	C	A	T	A	T	A	C	T	A	G	A	G	C	G
MAGIC 181	G	G	G	C	G	A	A	G	C	A	A	C	T	T	T	A	T	G	T	T	G	C	A	G	T	T	T	T	C	T	T	T	C	T	C	-	A	C	A	C	A	C	A	C	G	A	T	A	G
MAGIC 182	G	G	G	A	G	A	A	T	T	G	A	C	T	T	T	A	T	A	T	C	A	C	G	G	T	T	C	T	C	T	T	T	T	T	T	C	T	C	A	T	A	C	T	A	G	A	T	A	G
MAGIC 183	A	A	A	A	G	A	A	G	C	G	A	A	G	C	T	A	T	A	A	T	G	C	A	G	T	T	C	T	C	T	T	T	C	C	C	C	A	T	A	T	A	C	T	-	A	A	T	C	G
MAGIC 184	G	G	G	A	A	A	A	T	C	A	A	C	G	T	G	A	C	G	T	C	A	C	G	G	C	C	T	G	C	T	T	T	C	T	C	C	A	C	A	T	G	C	T	A	A	A	T	C	G
MAGIC 185	G	G	G	A	A	C	A	G	C	G	A	C	T	T	T	C	T	G	T	C	A	C	G	G	T	T	C	T	A	T	T	T	C	C	C	C	A	T	A	T	A	C	T	C	G	A	T	A	A
MAGIC 186	G	G	G	A	A	C	A	G	C	G	A	C	G	T	G	A	C	G	T	T	A	A	A	G	T	T	T	T	C	T	T	T	C	T	C	C	A	-	A	T	A	C	T	A	G	A	G	C	G
MAGIC 187	G	G	G	A	A	C	A	G	C	G	A	C	G	T	T	C	T	G	T	C	G	A	A	G	T	T	C	T	A	T	T	T	C	C	T	C	T	C	A	T	A	C	T	A	G	A	G	A	G
MAGIC 188	G	G	G	A	A	C	A	G	C	G	A	C	T	T	T	C	T	G	T	C	A	C	G	G	T	T	T	T	C	T	T	T	C	T	T	C	T	C	A	T	A	C	T	A	G	A	T	A	G
MAGIC 189	A	A	A	A	A	C	A	G	C	G	A	C	G	T	T	A	C	G	T	C	A	C	G	G	T	C	T	T	C	T	T	T	C	T	C	C	A	C	A	T	G	C	T	C	G	A	T	A	G
MAGIC 190	A	A	A	A	A	C	A	G	-	G	-	C	G	T	T	A	C	G	T	C	-	C	-	G	T	C	T	T	C	T	T	T	-	T	-	C	A	C	A	T	G	C	-	C	-	A	T	A	G
MAGIC 191	G	G	A	A	G	A	A	G	C	G	A	C	T	T	G	A	T	G	T	T	A	C	G	A	T	T	T	T	C	T	T	T	C	T	C	C	A	C	A	C	A	C	T	A	G	A	T	A	G
MAGIC 192	G	G	A	A	A	C	A	T	C	A	A	C	G	T	T	A	T	G	T	C	A	C	A	A	T	T	T	T	C	T	T	T	C	T	C	C	A	C	A	C	A	C	T	A	G	A	T	A	G
MAGIC 193	A	A	A	C	G	C	G	G	C	G	A	C	T	T	G	A	T	G	T	T	A	C	G	A	T	T	T	T	C	T	T	T	C	T	C	C	A	C	A	C	A	C	T	A	G	A	T	A	G
MAGIC 194	A	A	A	A	G	C	A	G	C	G	A	C	G	T	T	A	T	G	T	C	G	C	A	G	T	T	C	T	C	T	T	T	T	C	C	T	A	C	A	T	G	T	A	A	A	A	G	C	G
MAGIC 195	A	A	G	A	A	A	A	T	C	A	A	C	T	T	T	A	T	G	T	C	A	C	A	G	T	T	C	T	C	T	G	C	C	C	C	C	A	T	A	T	A	C	A	A	G	A	T	C	G
MAGIC 196	G	G	A	A	A	C	A	G	C	A	A	C	G	T	G	A	C	G	T	C	A	C	G	G	C	C	T	G	C	T	T	T	C	T	C	C	A	C	A	T	G	C	T	A	A	A	T	C	G
MAGIC 197	G	G	G	A	A	C	A	G	C	G	A	C	G	T	T	C	T	G	T	C	A	A	G	G	-	T	C	T	C	-	T	T	T	C	C	T	A	C	A	T	G	T	A	A	A	A	T	C	G
MAGIC 198	G	G	G	A	A	C	A	T	T	G	G	A	G	T	T	A	T	G	T	C	A	A	G	G	C	C	T	T	A	T	T	T	C	C	C	C	A	T	A	T	A	C	T	C	A	A	T	A	A
MAGIC 199	G	G	A	A	A	C	A	G	C	A	A	C	G	T	G	A	C	G	T	C	A	C	G	G	C	C	T	G	C	T	T	T	C	T	C	C	A	C	A	T	G	C	T	A	A	A	T	C	G
MAGIC 200	G	G	G	A	A	C	A	G	C	G	A	C	G	T	T	C	T	G	T	C	G	A	A	G	T	T	C	T	A	T	T	T	C	C	T	C	T	C	A	T	A	C	T	A	G	A	G	A	G
MAGIC 201	G	G	A	A	G	A	A	G	C	G	A	C	T	T	G	A	T	G	T	T	A	C	G	A	T	T	T	T	C	T	T	T	C	T	C	C	A	C	A	T	G	C	A	C	G	A	G	A	A
MAGIC 202	G	G	G	A	G	C	A	G	C	G	A	C	G	T	T	A	T	G	T	T	A	C	G	A	T	T	C	T	C	T	T	T	T	T	C	C	A	C	A	T	A	C	T	C	G	A	T	C	G
MAGIC 203	G	G	A	A	A	C	A	G	C	A	A	C	G	T	G	A	C	G	T	C	A	C	G	G	C	C	T	G	C	T	T	T	C	T	C	C	A	C	A	T	G	C	T	A	A	A	T	C	G
MAGIC 204	G	G	A	C	A	C	A	T	T	G	G	C	G	C	T	A	T	G	T	C	A	C	A	G	T	T	T	T	C	T	T	T	C	C	C	C	A	C	A	T	A	T	A	C	A	A	T	A	G
MAGIC 205	A	A	A	A	A	C	A	G	C	G	A	C	G	T	T	A	C	G	T	C	A	C	G	G	T	C	T	T	C	T	T	T	C	T	C	C	A	C	A	T	G	C	A	C	G	A	G	A	A
MAGIC 206	G	G	G	A	A	A	A	T	C	A	A	C	G	T	G	A	C	A	A	T	A	A	G	G	C	T	C	T	A	C	T	T	C	C	C	C	A	T	A	T	A	T	A	C	A	T	T	C	G
MAGIC 207	G	G	G	A	G	A	A	T	T	G	A	C	T	T	T	A	T	A	T	C	A	C	G	G	T	T	C	T	C	T	T	T	T	T	C	C	A	T	A	T	A	C	T	C	G	A	T	A	G
MAGIC 208	A	A	A	A	A	C	A	T	T	G	A	C	T	T	T	A	T	A	T	C	A	C	G	G	T	T	C	T	C	T	T	T	T	T	C	C	A	T	A	T	A	C	T	C	G	A	T	A	G
MAGIC 209	G	G	A	A	A	C	A	T	C	A	A	C	T	T	T	A	T	A	T	C	A	C	G	G	T	T	C	T	C	T	T	T	T	T	C	C	A	T	A	T	A	C	T	C	G	A	T	A	G
MAGIC 210	A	A	A	A	A	C	A	G	C	G	A	C	G	T	T	A	C	G	T	C	A	C	G	G	T	C	T	T	C	T	T	T	C	T	C	C	A	C	A	T	G	C	A	C	G	A	G	A	A
MAGIC 211	A	A	A	A	A	C	A	G	C	G	A	C	G	T	T	A	C	G	T	C	A	C	G	G	T	C	T	T	C	T	T	T	C	T	C	C	A	C	A	T	G	C	A	C	G	A	G	A	A
MAGIC 212	G	G	G	A	A	C	A	G	C	G	A	C	T	T	T	C	T	G	T	C	A	C	G	G	T	T	T	T	C	T	T	T	C	T	T	C	T	C	A	T	A	C	T	A	G	A	T	A	G
MAGIC 213	A	A	A	C	G	C	G	G	C	G	A	C	T	T	G	A	C	A	A	C	A	C	G	G	C	C	T	T	A	T	T	T	C	C	C	C	A	T	A	T	A	C	T	C	A	A	T	A	A
MAGIC 214	A	A	A	A	A	C	A	G	C	G	A	C	G	T	T	A	C	G	T	C	A	C	A	G	T	T	C	T	C	T	T	T	C	T	C	C	A	T	A	T	A	C	T	A	G	A	G	C	G
MAGIC 215	A	A	A	A	A	C	A	G	C	G	A	C	G	T	T	A	C	G	T	C	A	C	G	G	T	C	T	T	C	T	T	T	C	T	C	C	A	C	A	T	G	C	A	C	G	A	G	A	A
MAGIC 216	A	A	A	A	G	A	A	T	T	G	G	A	G	T	T	A	T	G	T	C	A	A	G	G	T	T	C	T	C	T	T	T	T	C	C	T	A	C	A	T	G	T	A	A	A	A	T	C	G
MAGIC 217	G	G	G	A	G	A	A	T	C	G	A	C	T	T	T	A	T	G	T	C	A	A	A	G	C	T	C	T	C	T	T	T	T	C	C	C	A	C	A	T	G	C	T	C	A	A	T	A	G
MAGIC 218	G	G	A	A	A	C	A	G	C	A	A	C	G	T	G	A	C	G	T	C	A	C	G	G	C	C	T	G	C	T	T	T	C	T	C	C	A	C	A	T	G	C	T	A	A	A	T	C	G
MAGIC 219	A	A	G	A	A	A	A	T	C	A	A	C	T	T	T	A	T	G	T	C	A	C	A	G	T	T	C	T	C	T	G	C	C	C	C	C	A	T	A	T	A	C	A	A	G	A	T	C	G
MAGIC 220	G	G	G	A	A	C	A	G	C	G	A	C	G	T	T	A	C	G	T	C	A	C	G	G	T	C	T	T	C	T	T	T	C	T	C	C	A	C	A	T	G	C	A	C	G	A	G	A	A
MAGIC 221	A	A	A	C	G	C	G	G	C	G	A	C	T	T	G	A	C	A	A	C	A	C	G	G	C	T	C	T	A	C	T	T	C	C	C	C	A	T	A	T	A	T	A	C	A	T	T	C	G
MAGIC 222	A	A	A	A	G	A	A	T	T	G	G	A	G	T	T	A	T	G	T	C	A	A	G	G	T	T	C	T	C	T	T	T	T	C	C	T	A	C	A	T	G	T	A	A	A	A	T	C	G
MAGIC 223	G	G	G	A	A	A	A	T	C	A	A	C	G	T	G	A	C	A	A	T	A	A	G	G	T	C	T	T	C	T	T	T	C	T	C	C	A	C	A	T	G	C	A	C	G	A	G	A	A
MAGIC 224	G	G	A	A	A	C	A	G	C	A	A	C	G	T	G	A	C	G	T	C	A	C	G	G	C	C	T	G	C	T	T	T	C	T	C	C	A	C	A	T	G	C	T	A	A	A	T	C	G
MAGIC 225	G	G	G	A	A	A	A	T	T	G	A	C	T	T	T	A	T	A	T	C	A	C	G	G	T	T	C	T	C	-	T	T	T	T	C	C	A	T	A	T	A	C	T	C	G	A	T	A	G
MAGIC 226	G	G	G	A	A	A	A	T	C	A	A	C	G	T	G	A	C	A	A	T	A	A	G	G	C	T	C	T	A	C	T	T	C	C	C	C	A	T	A	T	A	T	A	C	A	T	T	C	G
MAGIC 227	A	A	A	A	A	C	A	G	C	G	A	C	G	T	T	A	C	G	T	C	A	C	G	G	T	C	T	T	C	T	T	T	C	T	C	C	A	C	A	T	G	C	A	C	G	A	G	A	A
MAGIC 228	A	A	A	C	G	C	G	G	C	G	A	C	T	T	T	A	T	G	T	T	G	C	A	G	T	T	T	T	C	T	T	T	C	T	C	-	A	C	A	C	A	C	A	C	G	A	G	A	A
MAGIC 229	G	G	A	C	A	C	A	T	T	A	A	C	G	T	G	A	C	G	T	C	A	C	G	G	C	C	T	G	C	T	T	T	C	C	C	C	A	T	A	T	A	T	A	C	A	T	T	C	G
MAGIC 230	A	A	A	C	G	C	G	G	C	G	A	C	T	T	G	A	C	A	A	C	A	C	A	G	T	T	T	T	C	T	T	T	C	T	C	-	A	C	A	C	A	C	A	C	G	A	T	A	G
MAGIC 231	-	-	A	-	A	C	A	G	C	G	A	C	G	C	T	A	T	G	T	C	A	C	A	G	T	T	T	T	C	T	T	T	C	C	C	C	A	C	A	T	A	T	A	C	A	A	T	A	G
MAGIC 232	G	G	G	A	A	C	A	G	C	G	A	C	G	T	T	A	T	G	T	C	G	C	A	G	T	T	C	T	C	T	G	C	C	C	C	C	A	T	A	T	A	C	A	A	G	A	T	C	G
MAGIC 233	G	G	G	A	G	A	A	T	T	G	A	C	T	T	T	A	T	A	T	C	A	C	G	G	T	T	C	T	C	T	T	T	T	T	C	C	A	T	A	T	A	C	T	A	G	A	G	C	G
MAGIC 234	G	G	G	A	G	A	A	T	T	A	A	C	G	T	G	A	C	A	A	T	A	A	G	G	C	T	C	T	A	C	T	T	C	C	C	C	A	T	A	T	A	T	A	C	A	T	T	C	G
MAGIC 235	G	G	G	A	G	C	A	G	C	G	A	C	G	T	T	A	T	G	T	T	A	C	G	A	T	T	C	T	C	T	T	T	T	T	C	C	A	C	A	T	A	C	T	C	G	A	T	C	G
MAGIC 236	A	A	A	A	G	C	A	G	C	G	A	C	G	T	T	A	T	G	T	C	G	C	A	G	T	T	C	T	C	T	T	T	T	C	C	C	A	C	T	T	A	C	T	C	G	A	T	C	G
MAGIC 237	G	G	G	A	A	C	A	G	C	G	A	C	T	T	T	A	T	G	T	C	A	A	G	G	C	C	T	T	C	T	T	T	C	C	C	C	A	C	A	T	G	T	T	C	G	A	G	A	A
MAGIC 238	A	A	A	A	A	C	A	G	C	G	A	C	G	T	T	A	C	G	T	C	A	C	G	G	T	C	T	T	C	T	T	T	C	T	C	C	A	T	A	T	A	C	T	A	G	A	G	C	G
MAGIC 239	G	G	A	A	A	C	A	G	C	G	A	C	G	T	T	A	T	G	T	T	A	C	G	A	T	T	C	T	C	T	T	T	T	T	C	C	A	C	A	T	A	C	T	C	G	A	T	C	G
MAGIC 240	A	A	A	A	G	C	A	G	C	G	A	C	G	T	G	A	C	G	T	T	A	A	A	G	T	T	T	T	C	T	T	T	C	T	C	C	A	T	A	T	A	C	T	A	G	A	G	C	G
MAGIC 241	G	G	A	A	G	A	A	G	C	G	A	C	G	T	G	A	C	G	T	C	A	C	G	G	C	T	C	T	A	C	T	T	C	C	C	C	A	T	A	T	A	T	T	A	G	A	T	A	G
MAGIC 242	G	G	G	C	G	A	A	G	C	A	A	C	T	T	T	A	T	G	T	T	G	C	A	G	T	T	T	T	C	T	T	T	C	T	C	-	A	C	A	C	A	C	A	C	G	A	T	A	G
MAGIC 243	A	A	A	A	A	C	A	G	C	G	A	C	G	T	T	A	C	G	T	C	A	C	G	G	T	C	T	T	C	T	T	T	C	T	C	C	A	C	A	T	G	C	A	C	G	A	G	A	A
MAGIC 244	A	A	A	A	G	C	A	G	C	G	A	C	G	T	T	A	T	A	T	C	A	C	G	G	T	T	C	T	C	T	T	T	T	T	C	C	A	T	A	T	A	C	T	C	G	A	T	A	G
MAGIC 245	G	G	G	C	G	A	A	G	C	A	A	C	T	T	T	A	T	G	T	T	G	C	A	G	T	T	T	T	C	T	T	T	C	T	C	C	A	C	A	C	A	C	A	C	G	A	T	A	G
MAGIC 246	G	G	G	A	G	C	A	G	C	G	A	C	G	T	T	A	T	G	T	T	A	C	G	A	T	T	C	T	C	T	T	T	T	T	C	C	A	C	A	T	A	C	A	-	G	A	G	A	A
MAGIC 247	G	G	A	A	A	C	A	G	C	G	A	C	G	T	T	A	C	G	T	C	A	C	G	G	T	C	T	T	C	T	T	T	C	T	C	C	A	C	A	T	G	C	T	C	G	A	T	C	G
MAGIC 248	G	G	G	A	A	C	A	G	C	G	A	C	T	T	T	C	T	G	T	C	A	C	G	G	T	T	T	T	C	T	T	T	C	T	T	C	T	C	A	T	A	C	T	A	G	A	T	A	G
MAGIC 249	G	G	A	C	A	C	A	T	T	G	G	C	G	C	T	A	T	G	T	C	A	C	A	G	T	T	T	T	C	T	T	T	C	C	C	C	A	C	A	T	A	T	A	C	A	A	G	A	G
MAGIC 250	A	A	A	A	G	C	A	G	C	G	A	C	G	T	T	A	T	G	T	C	G	C	A	G	T	T	C	T	C	T	T	T	T	C	C	C	A	C	T	T	A	C	T	C	G	A	T	C	G
MAGIC 251	G	G	G	A	G	A	A	T	T	G	A	C	T	T	T	C	T	G	T	C	A	C	G	G	T	T	C	T	A	T	T	T	C	C	C	C	A	T	A	T	A	C	T	C	G	A	T	A	A
MAGIC 252	G	G	A	C	A	C	A	T	T	G	G	C	G	C	T	A	T	G	T	C	A	C	A	G	T	T	T	T	C	T	T	T	C	C	C	C	A	C	A	T	A	T	A	C	A	A	T	A	G
MAGIC 253	G	G	G	A	A	C	A	G	C	G	A	C	T	T	T	A	T	G	T	C	A	A	G	G	C	C	T	T	C	T	T	T	C	C	C	C	A	-	A	T	-	T	-	C	-	-	-	-	G
MAGIC 254	G	G	A	C	A	C	A	T	T	G	G	C	G	C	T	A	T	G	T	C	A	C	A	G	T	T	T	T	C	T	T	T	C	C	C	C	A	C	A	T	A	T	A	C	A	A	T	A	G
MAGIC 255	G	G	G	A	A	C	A	G	C	G	A	C	T	T	T	A	T	G	T	C	A	A	G	G	C	C	T	T	C	T	T	T	C	C	C	C	A	C	A	T	G	T	T	C	G	A	G	A	G
MAGIC 256	G	G	G	A	G	C	A	G	C	G	A	C	G	T	T	A	T	G	T	T	A	C	G	A	T	T	C	T	C	T	T	T	T	T	C	C	A	C	A	T	A	C	T	C	G	A	T	C	G
MAGIC 257	G	G	G	A	A	C	A	G	C	G	A	C	T	T	T	C	T	G	T	C	A	C	G	G	T	T	C	T	A	T	T	T	C	C	C	C	A	C	A	T	G	T	T	C	G	A	G	A	G
MAGIC 258	A	A	G	A	A	A	A	T	C	A	A	C	T	T	T	A	T	G	T	C	A	C	A	G	T	T	C	T	C	T	G	C	C	C	C	C	A	T	A	T	A	C	A	A	G	A	T	C	G
MAGIC 259	G	G	A	A	A	C	A	G	C	A	A	C	G	T	G	A	C	G	T	C	A	C	G	G	C	C	T	G	C	T	T	T	C	T	C	C	A	C	A	T	G	C	T	A	A	A	T	C	G
MAGIC 260	G	G	G	A	G	C	A	G	C	G	A	C	G	T	T	A	T	G	T	T	A	C	G	A	T	C	T	T	C	T	T	T	C	C	C	C	A	C	A	T	G	T	T	C	G	A	G	A	G
MAGIC 261	G	G	A	A	A	C	A	G	C	A	A	C	G	T	G	A	C	G	T	C	A	C	G	G	C	C	T	G	C	T	T	T	C	T	C	C	A	C	A	T	G	C	T	A	A	A	T	C	G
MAGIC 262	A	A	G	A	A	A	A	T	C	A	A	C	T	T	T	A	T	G	T	C	A	C	A	G	T	T	C	T	C	T	G	C	C	C	C	C	A	T	A	T	A	C	A	A	G	A	T	C	G
MAGIC 263	G	G	G	A	G	A	A	T	T	G	A	C	T	T	T	C	T	G	T	C	A	C	G	G	T	T	C	T	A	T	T	T	C	C	C	C	A	T	A	T	A	C	T	C	G	A	T	A	A
MAGIC 264	A	A	G	A	A	A	A	T	C	A	A	C	T	T	T	A	T	G	T	C	A	C	A	G	T	T	C	T	C	T	G	C	C	C	C	C	A	T	A	T	A	C	A	A	G	A	T	C	G
MAGIC 265	G	G	G	A	A	C	A	G	C	G	A	C	G	T	G	A	C	G	T	T	A	A	A	G	T	T	T	T	C	T	T	T	C	T	C	C	A	T	A	T	A	C	T	A	G	A	G	C	G
MAGIC 266	A	A	A	A	G	C	A	G	C	G	A	C	G	T	T	A	T	G	T	C	G	C	A	G	T	T	C	T	C	T	T	T	C	T	C	C	A	C	A	C	A	C	T	C	G	A	G	A	A
MAGIC 267	A	A	A	A	G	A	A	T	T	G	G	A	G	T	T	A	T	G	T	C	A	A	A	G	T	T	T	T	C	T	T	T	C	T	C	-	A	C	A	C	A	C	A	C	G	A	T	A	G
MAGIC 268	A	A	A	A	G	A	A	T	T	A	A	C	G	T	T	A	T	G	T	C	-	C	G	G	T	T	C	T	C	T	T	T	T	T	C	C	A	C	A	T	G	C	T	A	G	A	G	C	G
MAGIC 269	G	G	A	C	A	C	A	T	T	G	G	C	G	C	T	A	T	G	T	C	A	C	A	G	T	T	T	T	C	T	T	T	C	C	C	C	A	C	A	T	A	T	A	C	A	A	T	A	G
MAGIC 270	G	G	G	A	A	C	A	G	C	G	A	C	G	T	G	A	C	G	T	T	A	A	A	G	T	T	T	T	C	T	T	T	C	T	C	C	A	T	A	T	A	C	T	A	G	A	G	C	G
MAGIC 271	G	G	G	A	A	A	A	T	C	A	A	C	G	T	G	A	C	G	T	C	A	C	G	G	C	C	T	G	C	T	T	T	C	T	C	C	A	T	A	T	A	C	T	A	G	A	G	C	G
MAGIC 272	A	A	A	A	A	C	A	G	C	G	A	C	G	T	T	A	C	G	T	C	A	C	G	G	T	C	T	T	C	T	T	T	C	T	C	C	A	C	A	T	G	C	A	C	G	A	G	A	A
MAGIC 273	G	G	A	A	A	C	A	T	C	A	A	C	G	T	T	A	T	G	T	C	-	C	G	G	T	T	C	T	C	T	T	T	C	C	C	C	A	T	A	T	A	T	A	C	A	T	T	C	G
MAGIC 274	-	-	-	C	G	-	-	G	C	-	A	C	T	T	-	A	-	-	-	-	-	C	-	G	-	-	T	T	-	T	T	T	C	-	C	C	A	C	A	C	A	C	A	C	G	A	T	A	G
MAGIC 275	A	A	A	A	G	A	A	T	T	G	G	A	G	T	T	A	T	G	T	C	A	A	G	G	T	T	T	T	C	T	T	T	C	T	T	C	T	C	A	T	A	C	T	A	G	A	T	A	G
MAGIC 276	G	G	G	A	G	A	A	T	T	G	A	C	T	T	T	A	T	A	T	C	A	C	G	G	T	T	C	T	C	T	T	T	T	T	C	C	A	T	A	T	A	C	T	C	G	A	T	A	G
MAGIC 277	G	G	G	-	G	C	A	T	T	G	G	C	G	C	T	A	T	G	T	C	A	C	A	G	T	T	T	T	C	T	T	T	C	C	C	C	A	C	A	T	A	T	A	C	A	A	T	A	G
MAGIC 278	A	A	A	A	A	C	A	G	C	G	A	C	G	T	T	A	C	G	T	C	A	C	G	G	T	C	T	T	C	T	T	T	C	T	C	-	A	C	A	C	A	C	T	A	G	A	T	A	G
MAGIC 279	G	G	G	A	A	C	A	G	C	G	A	C	T	T	T	C	T	G	T	C	A	C	G	G	T	T	T	T	C	T	T	T	C	T	T	C	T	C	A	T	A	C	T	A	G	A	T	A	G
MAGIC 280	A	A	A	C	G	A	A	T	T	G	A	C	G	T	T	A	C	G	T	C	A	C	G	G	T	C	T	T	C	T	T	T	T	C	C	T	A	C	A	T	G	T	A	A	A	A	T	C	G
MAGIC 281	G	G	G	A	A	C	A	G	C	G	A	C	T	T	T	A	T	G	T	C	A	A	G	G	C	C	T	T	C	T	T	T	C	C	C	C	A	C	A	T	G	T	T	C	G	A	G	A	G
MAGIC 282	G	G	G	A	A	C	A	G	C	G	A	C	T	T	T	A	T	G	T	C	A	A	G	G	C	C	T	T	C	T	T	T	C	C	C	C	A	C	A	T	G	T	T	C	A	T	T	C	G
MAGIC 283	G	G	A	C	A	C	A	T	T	G	G	C	G	C	T	A	T	G	T	C	A	C	A	G	T	T	T	T	C	T	T	T	C	C	C	C	A	C	A	T	A	T	A	C	A	A	T	A	G
MAGIC 284	G	G	G	A	A	C	A	G	C	G	A	C	G	T	G	A	C	G	T	T	A	A	A	G	T	T	T	T	C	T	T	T	C	T	C	C	A	T	A	T	A	C	T	A	G	A	G	C	G
MAGIC 285	G	G	G	C	G	A	A	G	C	A	A	C	T	T	T	A	T	G	T	T	G	C	A	G	T	T	T	T	C	T	T	T	C	T	C	-	A	C	A	C	A	C	A	C	G	A	T	A	G
MAGIC 286	G	G	G	A	G	C	A	G	C	G	A	C	G	T	T	A	T	G	T	T	A	C	G	A	T	T	C	T	C	T	T	T	T	T	C	C	A	C	A	T	A	C	T	C	G	A	T	C	G
MAGIC 287	A	A	A	A	G	A	A	T	T	G	G	A	G	T	T	A	T	G	T	C	A	C	A	G	T	T	C	T	C	T	G	C	C	C	C	C	A	T	A	T	A	C	A	A	G	A	T	C	G
MAGIC 288	G	G	A	A	A	C	A	T	C	A	A	C	G	T	T	A	T	G	T	C	-	C	G	G	T	T	C	T	C	T	T	T	T	T	C	C	A	T	A	T	A	C	T	A	G	A	G	C	G
MAGIC 289	G	G	G	A	G	A	A	T	-	G	A	C	T	T	T	A	T	A	-	C	A	C	-	G	T	T	C	T	C	T	T	T	T	T	C	C	A	-	A	T	A	C	-	C	G	A	T	A	G
MAGIC 290	G	G	A	A	G	A	A	G	C	G	A	C	T	T	G	A	T	G	T	T	A	C	G	G	T	T	C	T	C	T	T	T	T	T	C	C	A	T	A	T	A	C	T	A	G	A	G	C	G
MAGIC 291	A	A	A	A	G	C	A	G	C	G	A	C	G	T	T	A	T	G	T	C	G	C	A	G	T	T	C	T	C	T	T	T	T	C	C	C	A	C	T	T	A	C	T	C	G	A	T	C	G
MAGIC 292	A	A	A	A	G	A	A	T	T	G	G	A	G	T	T	A	T	G	T	C	A	A	G	G	T	T	C	T	C	T	T	T	T	C	C	T	A	C	A	T	G	T	A	A	A	A	T	C	G
MAGIC 293	G	G	A	C	A	C	A	T	T	G	G	C	G	C	T	A	T	G	T	C	A	C	A	G	T	T	T	T	C	T	T	T	C	C	C	C	A	C	A	T	A	T	A	C	A	A	T	A	G
MAGIC 294	G	G	A	A	G	A	A	T	T	G	A	C	T	T	T	A	T	A	T	C	A	C	G	G	T	T	C	T	C	T	T	T	T	T	C	C	A	T	A	T	A	C	T	-	G	A	T	A	G
MAGIC 295	A	A	A	A	A	C	A	G	C	G	A	C	G	T	T	A	C	G	T	C	G	C	A	G	T	T	C	T	C	T	T	T	T	C	C	C	A	C	T	T	A	C	A	A	G	A	T	C	G
MAGIC 296	A	A	G	A	A	A	A	T	C	A	A	C	T	T	T	A	T	G	T	C	A	C	A	G	T	T	C	T	C	T	G	C	C	C	C	C	A	T	A	T	A	C	T	A	G	A	T	A	G
MAGIC 297	A	A	A	A	A	C	A	G	C	G	A	C	G	T	T	A	C	G	T	C	A	C	G	G	T	C	T	T	C	T	T	T	C	T	C	C	A	C	A	T	G	C	A	C	G	A	G	A	A
MAGIC 298	A	A	A	A	A	C	A	G	C	G	A	C	G	T	T	A	C	G	T	C	A	C	G	G	T	C	T	T	C	T	T	T	C	T	C	C	A	C	A	T	G	C	A	C	G	A	G	A	A
MAGIC 299	G	G	G	A	A	C	A	G	C	G	A	C	T	T	T	C	T	G	T	C	A	C	G	G	T	T	T	T	C	T	T	T	C	T	T	C	T	C	A	T	A	C	T	A	G	A	T	A	G
MAGIC 300	A	A	A	A	A	C	A	G	C	G	A	C	G	T	T	A	C	G	T	C	A	C	G	G	T	C	T	T	C	T	T	T	C	T	C	C	A	C	A	T	G	C	A	C	G	A	G	A	A
MAGIC 301	A	A	G	A	A	A	A	T	C	A	A	C	T	T	T	A	T	G	T	C	A	C	A	G	T	T	C	T	C	T	G	C	C	C	C	C	A	T	A	T	A	C	A	A	G	A	T	C	G
MAGIC 302	G	G	A	A	G	A	A	G	C	G	A	C	T	T	G	A	T	G	T	T	A	C	G	A	T	T	T	T	C	T	T	T	C	T	C	C	A	T	A	T	A	C	T	C	A	A	T	C	G
MAGIC 303	G	G	G	A	A	C	A	G	C	G	A	C	T	T	T	A	T	G	T	C	A	A	G	G	C	C	T	T	C	T	T	T	C	C	C	C	A	C	A	T	G	T	T	C	G	A	G	A	G
MAGIC 304	G	G	G	A	A	A	A	T	C	A	A	C	G	T	G	A	C	A	A	T	A	A	G	G	T	T	C	T	C	T	T	T	T	C	C	T	A	C	A	T	G	T	A	A	A	A	T	C	G
MAGIC 305	A	A	A	C	G	C	A	G	C	G	A	C	G	T	T	A	C	G	T	C	A	C	G	G	T	C	T	T	C	T	T	T	C	T	C	C	A	C	A	T	G	C	A	C	G	A	G	A	A
MAGIC 306	G	G	G	A	G	A	A	T	T	G	A	C	T	T	T	A	T	A	T	C	A	C	G	G	T	T	C	T	C	T	T	T	T	T	C	C	A	T	A	T	A	C	T	C	G	A	T	A	G
MAGIC 307	G	G	G	A	A	C	A	G	C	G	A	C	T	T	T	C	T	G	T	C	A	C	G	G	T	C	T	T	C	T	T	T	C	T	C	C	A	C	A	T	G	C	A	C	G	A	G	A	A
MAGIC 308	G	G	G	A	G	C	A	G	C	G	A	C	G	T	T	A	T	G	T	T	A	C	G	A	T	T	C	T	C	T	T	T	T	T	C	C	A	C	A	T	A	C	T	C	G	A	T	C	G
MAGIC 309	A	A	G	A	A	A	A	T	C	A	A	C	T	T	T	A	T	G	T	C	A	C	A	G	T	T	C	T	C	T	G	C	C	C	C	C	A	T	A	T	A	C	A	A	G	A	T	C	G
MAGIC 310	A	A	G	A	A	A	A	T	C	A	A	C	T	T	T	A	T	G	T	C	A	C	A	G	T	T	C	T	C	T	G	C	C	C	C	C	A	T	A	T	A	C	-	A	G	A	T	C	G
MAGIC 311	G	G	A	C	A	C	A	T	T	G	G	C	G	C	T	A	T	G	T	C	A	C	A	G	T	T	T	T	C	T	T	T	C	C	C	C	A	C	A	T	A	T	A	C	A	A	T	A	G
MAGIC 312	G	G	G	A	A	C	A	G	C	G	A	C	T	T	T	A	T	G	T	C	A	C	A	G	T	T	C	T	C	T	G	C	C	C	C	C	A	T	A	T	A	C	A	A	G	A	T	C	G
MAGIC 313	A	A	A	A	A	C	A	G	C	G	A	C	G	T	T	A	C	G	T	C	A	C	G	G	T	T	C	T	A	T	T	T	C	C	T	C	T	C	A	T	A	C	T	A	G	A	G	A	G
MAGIC 314	G	G	A	A	G	A	A	G	C	G	A	C	T	T	G	A	T	G	T	T	A	C	G	A	T	T	T	T	C	T	T	T	T	T	C	C	A	T	A	T	A	C	T	C	G	A	T	A	G
MAGIC 315	G	G	A	A	A	C	A	T	C	A	A	C	G	T	T	A	T	G	T	C	-	C	G	G	T	T	C	T	C	T	T	T	T	T	C	C	A	T	A	T	A	C	T	A	G	A	G	C	G
MAGIC 316	G	G	G	A	A	C	A	G	C	G	A	C	T	T	T	C	T	G	T	C	A	A	G	G	C	C	T	T	C	T	T	T	C	C	C	C	A	C	A	T	G	T	T	C	G	A	G	A	G
MAGIC 317	G	G	A	A	A	C	A	G	C	A	A	C	G	T	G	A	C	G	T	C	A	C	G	G	C	C	T	G	C	T	T	T	C	T	C	C	A	C	A	T	G	C	T	A	A	A	T	C	G
MAGIC 318	G	G	A	C	A	C	A	T	T	G	G	C	G	C	T	A	T	G	T	C	A	C	A	G	T	T	T	T	C	T	T	T	C	C	C	C	A	C	A	T	A	T	A	C	A	A	T	A	G
MAGIC 319	G	G	G	A	A	C	A	G	C	G	A	C	T	T	T	C	T	G	T	C	A	C	G	G	T	T	C	T	A	T	T	T	C	T	T	C	T	C	A	T	A	C	T	A	G	A	T	A	G
MAGIC 320	G	G	A	A	A	C	A	G	C	G	A	C	G	T	T	A	C	G	T	C	A	C	G	G	T	C	T	T	C	T	T	T	C	T	C	C	A	C	A	T	G	C	A	C	G	A	G	A	A
MAGIC 321	G	G	G	A	A	C	A	G	C	A	A	C	G	T	T	A	T	G	T	C	-	C	G	G	T	T	C	T	C	T	T	T	T	T	C	C	A	T	A	T	A	C	T	A	G	A	G	C	G
MAGIC 322	A	A	A	A	A	C	A	G	T	G	A	C	T	T	T	A	T	A	T	C	A	C	G	G	T	T	C	T	C	T	T	T	T	T	C	C	A	T	A	T	A	C	T	C	G	A	T	A	G
MAGIC 323	A	A	A	A	A	C	A	G	C	G	A	C	G	T	T	A	C	G	T	C	A	C	G	G	T	C	T	T	C	T	T	T	C	T	C	C	A	C	A	T	G	C	A	C	G	A	G	A	A
MAGIC 324	G	G	G	A	A	A	A	T	C	A	A	C	G	T	G	A	C	G	T	C	A	A	G	G	-	T	C	T	C	T	T	T	T	C	C	T	A	C	A	T	G	T	A	A	A	A	T	C	G
MAGIC 325	G	G	A	A	A	C	A	T	C	A	A	C	G	T	T	A	T	G	T	C	A	C	G	A	T	T	C	T	C	T	T	T	T	T	C	C	A	C	A	T	A	C	T	C	G	A	T	C	G
MAGIC 326	G	G	G	A	A	C	A	G	C	G	A	C	T	T	T	C	T	G	T	C	A	C	G	G	T	T	T	T	C	T	T	T	C	T	T	C	T	C	A	T	A	C	T	A	G	A	T	A	G
MAGIC 327	G	G	A	A	A	C	A	G	C	A	A	C	G	T	G	A	C	G	T	C	A	C	G	G	C	C	T	G	C	T	T	T	C	T	C	C	A	C	A	T	G	C	T	A	A	A	T	C	G
MAGIC 328	G	G	A	C	A	C	A	T	T	G	G	C	G	C	T	A	T	G	T	C	A	C	A	G	T	T	T	T	A	T	T	T	C	C	C	C	A	T	A	T	A	C	A	C	A	A	T	C	G
MAGIC 329	G	G	G	A	A	C	A	G	C	G	A	C	T	T	T	A	T	G	T	C	A	A	G	G	C	C	T	T	C	T	T	T	C	C	C	C	A	C	A	T	G	T	T	C	G	A	G	A	G
MAGIC 330	G	G	A	A	A	C	A	G	C	A	A	C	G	T	G	A	C	G	T	C	A	C	G	G	C	C	T	G	C	T	T	T	C	T	C	C	A	C	A	T	G	C	T	A	A	A	T	C	G
MAGIC 331	A	A	G	A	A	A	A	T	C	A	A	C	T	T	T	A	T	G	T	C	A	C	A	G	T	T	C	T	C	T	G	C	C	C	C	C	A	T	A	T	A	C	A	A	G	A	T	C	G
MAGIC 332	G	G	A	A	G	A	A	G	C	G	A	C	T	T	G	A	T	G	T	T	A	C	G	A	T	T	T	T	C	T	T	T	C	T	C	C	A	C	A	C	A	C	T	A	G	A	T	A	G
MAGIC 333	G	G	A	A	A	C	A	G	C	A	A	C	G	T	G	A	C	G	T	C	A	C	G	G	C	C	T	G	C	T	T	T	C	T	C	C	A	C	A	T	G	C	T	A	A	A	T	C	G
MAGIC 334	A	A	G	A	A	A	A	T	C	A	A	C	T	T	T	A	T	G	T	C	A	A	G	G	C	C	T	T	C	T	T	T	C	C	C	C	A	C	A	T	G	T	T	C	G	A	G	A	G
MAGIC 335	A	A	G	A	A	A	A	T	C	A	A	C	T	T	T	A	T	G	T	C	A	C	A	G	T	T	C	T	C	T	G	C	C	C	C	C	A	T	A	T	A	C	A	A	G	A	T	C	G
MAGIC 336	G	G	G	A	A	A	A	T	C	A	A	C	G	T	G	A	C	A	A	T	A	A	G	G	C	T	C	T	A	C	T	T	C	C	C	C	A	T	A	T	A	T	A	C	A	T	T	C	G
MAGIC 337	A	A	A	C	G	C	G	G	C	G	A	C	T	T	G	A	C	A	A	C	A	C	G	G	C	C	T	T	A	T	T	T	C	C	C	C	A	T	A	T	A	C	T	C	A	A	T	A	A
MAGIC 338	A	A	A	A	A	C	A	G	C	G	A	C	G	T	T	A	C	G	T	C	A	C	G	G	T	C	T	T	C	T	T	T	C	T	C	C	A	C	A	T	G	C	A	C	G	A	G	A	A
MAGIC 339	A	A	A	A	A	C	A	G	C	G	A	C	G	T	T	A	C	G	T	C	A	C	G	G	T	C	T	T	C	T	T	T	C	T	C	C	A	C	A	T	G	C	A	C	G	A	G	A	A
MAGIC 340	G	G	G	A	A	A	A	T	C	A	A	C	G	T	G	A	C	A	A	T	A	A	G	G	C	T	C	T	A	C	T	T	C	C	C	C	A	T	A	T	A	T	A	C	A	T	T	C	G
MAGIC 341	G	G	G	A	A	C	A	G	C	G	A	C	T	T	T	A	T	G	T	C	A	A	G	G	C	C	T	T	C	T	T	T	C	C	C	C	A	C	A	T	G	T	T	C	G	A	G	A	G
MAGIC 342	A	A	A	C	G	C	G	G	C	G	A	C	T	T	G	A	C	A	A	C	A	C	G	G	C	C	T	T	A	T	T	T	C	C	C	C	A	T	A	T	A	C	T	C	A	A	T	A	A
MAGIC 343	G	G	G	A	A	C	A	G	C	G	A	C	T	T	G	A	T	G	T	T	A	C	G	A	T	T	T	T	C	T	T	T	C	T	C	C	A	C	A	C	A	C	T	A	G	A	T	A	G
MAGIC 344	A	A	A	C	G	C	G	G	C	G	A	C	T	T	G	A	C	A	A	C	A	C	G	G	C	C	T	T	A	T	T	T	C	C	C	C	A	T	A	T	A	C	T	C	A	A	T	A	A
MAGIC 345	G	G	G	A	A	C	A	G	C	G	A	C	T	T	T	C	T	G	T	C	A	C	G	G	T	T	T	T	C	T	T	T	C	T	T	C	T	C	A	T	A	C	T	C	G	A	T	C	G
MAGIC 346	A	A	A	A	G	A	A	T	T	G	G	A	G	T	T	C	T	G	T	C	A	C	G	G	T	T	T	T	C	T	T	T	T	T	C	C	A	T	A	T	A	C	T	A	G	A	G	C	G
MAGIC 347	G	G	G	A	A	C	A	G	C	G	A	C	G	T	G	A	C	G	T	T	A	A	A	G	T	T	C	T	C	T	G	C	C	C	C	C	A	T	A	T	A	C	A	A	G	A	T	C	G
MAGIC 348	A	A	G	A	A	A	A	T	C	A	A	C	T	T	T	A	T	G	T	C	A	C	A	G	T	T	C	T	C	T	G	C	C	C	C	C	A	T	A	T	A	C	A	A	G	A	T	C	G
MAGIC 349	A	A	A	A	G	C	A	G	C	G	A	C	G	T	T	A	T	G	T	C	G	C	A	G	T	T	C	T	C	T	T	T	T	C	C	C	A	C	T	T	A	C	T	C	G	A	T	A	G
MAGIC 350	G	G	G	A	A	C	A	G	C	A	A	C	T	T	T	A	T	G	T	C	A	C	A	G	T	T	C	T	C	T	G	C	C	C	C	C	A	T	A	T	A	C	A	A	G	A	T	C	G
MAGIC 351	G	G	A	A	A	C	A	G	C	G	A	C	G	T	T	A	C	G	T	C	A	C	G	G	T	C	T	T	C	T	T	T	C	T	C	C	A	C	A	T	G	C	A	C	G	A	G	A	A
MAGIC 352	G	G	G	A	G	C	A	G	C	G	A	C	G	T	T	A	T	G	T	T	A	C	G	A	T	T	C	T	C	T	T	T	T	T	C	C	A	C	A	T	A	C	T	C	G	A	T	C	G
MAGIC 353	A	A	A	C	G	C	G	G	C	G	A	C	T	T	G	A	C	A	A	C	A	C	G	G	C	C	T	T	C	T	T	T	T	T	C	C	A	-	A	T	A	C	T	A	G	A	G	C	G
MAGIC 354	G	G	A	A	A	C	A	T	C	A	A	C	G	T	T	A	T	G	T	C	-	C	G	G	T	T	C	T	C	T	T	T	T	T	C	C	A	T	A	T	A	C	T	A	G	A	G	C	G
MAGIC 355	G	G	G	A	A	C	A	G	C	G	A	C	T	T	T	C	T	G	T	C	A	C	G	G	T	T	C	T	A	T	T	T	C	C	C	C	A	T	A	T	A	C	T	C	G	A	T	A	A
MAGIC 356	A	-	A	-	-	-	-	-	-	-	-	C	T	-	-	A	-	A	-	-	A	C	-	-	-	-	T	-	-	T	-	-	-	-	-	-	-	T	A	-	A	-	-	-	-	A	T	A	-
MAGIC 357	G	G	G	A	G	A	A	T	T	G	A	C	T	T	T	A	T	A	T	C	A	C	G	G	T	T	C	T	C	T	T	T	T	T	C	C	A	T	A	T	A	C	T	C	G	A	T	A	G
MAGIC 358	G	G	G	A	A	C	A	G	C	G	A	C	T	T	T	C	T	G	T	C	A	C	G	G	T	T	C	T	A	T	T	T	C	C	C	C	A	T	A	T	A	C	T	C	G	A	T	A	A
MAGIC 359	G	G	G	A	A	C	A	G	C	G	A	C	G	T	T	C	T	G	T	C	G	A	A	G	T	T	C	T	A	T	T	T	C	C	T	C	T	C	A	T	A	C	T	A	G	A	G	A	G
MAGIC 360	G	G	G	A	A	C	A	G	C	G	A	C	G	T	G	A	C	G	T	C	A	C	G	G	C	C	T	G	C	T	T	T	C	T	C	C	A	C	A	T	G	C	T	A	A	A	T	C	G
MAGIC 361	G	G	G	A	A	C	A	G	C	G	A	C	T	T	T	C	T	G	T	C	A	C	G	G	T	T	C	T	A	T	T	T	C	C	C	C	A	T	A	T	A	C	T	C	G	A	T	A	A
MAGIC 362	A	A	A	C	G	C	G	G	C	G	A	C	T	T	G	A	C	A	A	C	A	C	G	G	C	C	T	T	A	T	T	T	C	C	C	C	A	T	A	T	A	C	T	C	A	A	T	A	A
MAGIC 363	A	A	A	A	A	C	A	G	C	G	A	C	G	T	T	A	C	G	T	T	A	C	G	A	T	T	T	T	C	T	T	T	C	T	C	C	A	C	A	C	A	C	T	A	G	A	T	A	G
MAGIC 364	G	G	A	C	A	C	A	T	T	G	G	C	G	C	T	A	T	G	T	C	A	C	A	G	T	T	T	T	C	T	T	T	C	C	C	C	A	C	A	T	A	T	A	-	A	A	T	A	G
MAGIC 365	A	A	A	A	G	C	A	G	C	G	A	C	G	T	T	A	T	G	T	C	G	C	A	G	T	T	C	T	C	-	T	T	T	T	C	C	A	T	A	T	A	C	T	C	G	A	T	A	G
MAGIC 366	A	A	G	A	A	A	A	T	C	A	A	C	T	T	T	A	T	G	T	C	A	C	A	G	T	T	C	T	C	T	G	C	C	C	C	C	A	T	A	T	A	C	A	A	G	A	T	C	G
MAGIC 367	G	G	A	A	A	C	A	T	C	A	A	C	G	T	T	A	T	G	T	C	-	C	G	G	T	T	C	T	C	T	T	T	T	T	C	C	A	T	A	T	A	C	T	A	G	A	G	C	G
MAGIC 368	A	A	A	A	G	C	A	G	C	G	G	A	G	T	T	A	T	G	T	C	G	C	A	G	T	T	C	T	C	T	T	T	C	C	T	C	T	C	A	T	A	C	T	A	G	A	G	A	G
MAGIC 369	G	G	G	A	A	C	A	G	C	G	A	C	T	T	T	C	T	G	T	C	A	C	G	G	T	T	T	T	C	T	T	T	C	T	T	C	T	C	A	T	A	C	T	A	G	A	T	A	G
MAGIC 370	A	A	A	A	G	C	A	G	C	G	A	C	G	T	T	A	T	G	T	C	G	C	A	G	T	T	C	T	C	T	T	T	T	C	C	C	A	C	T	T	A	C	T	C	G	A	T	A	G
MAGIC 371	A	A	A	C	G	C	G	G	C	G	A	C	T	T	G	A	C	A	A	C	A	C	G	G	C	C	T	T	A	T	T	T	C	C	C	C	A	T	A	T	A	C	T	C	A	A	T	A	A
MAGIC 372	A	A	A	A	A	C	A	G	C	G	A	C	G	T	T	A	C	G	T	C	A	C	A	G	T	T	T	T	C	T	T	T	C	C	C	C	A	C	A	C	A	C	A	C	G	A	T	A	G
MAGIC 373	G	G	G	A	A	A	A	T	C	A	A	C	G	T	T	A	T	G	T	C	-	C	G	G	T	T	C	T	C	T	T	T	T	T	C	C	A	T	A	T	A	C	T	A	G	A	G	C	G
MAGIC 374	G	G	G	A	G	C	A	G	C	G	A	C	G	T	T	A	T	G	T	C	G	C	A	G	T	T	C	T	C	T	T	T	T	C	C	C	A	C	T	T	A	C	T	C	G	A	T	C	G
MAGIC 375	A	A	A	C	G	C	G	G	C	G	A	C	T	T	G	A	C	A	A	C	A	C	G	G	C	C	T	T	A	T	T	T	C	C	C	C	A	T	A	T	A	C	T	-	A	A	T	A	A
MAGIC 376	A	A	A	A	G	C	A	G	C	G	A	C	G	T	T	A	T	G	T	C	G	C	A	G	T	T	C	T	C	T	T	T	T	C	C	C	A	C	T	T	A	C	T	C	G	A	T	A	G
MAGIC 377	A	A	A	A	A	C	A	G	C	G	A	C	G	T	T	A	T	G	T	C	G	C	A	G	T	T	C	T	C	T	T	T	T	C	C	C	A	C	T	T	A	C	T	C	G	A	T	C	G
MAGIC 378	-	-	-	A	A	-	-	T	C	A	-	C	-	T	G	A	-	-	-	T	A	A	-	-	-	T	-	T	A	-	-	T	-	-	-	-	A	T	A	-	A	-	-	-	-	-	T	-	-
MAGIC 379	A	A	G	A	A	A	A	T	C	A	A	C	T	T	T	A	-	G	T	C	A	C	-	G	T	T	C	T	C	T	G	C	C	C	C	C	A	-	A	T	A	C	A	A	G	A	T	C	G
MAGIC 380	G	G	G	A	A	A	A	T	C	A	A	C	G	T	G	A	C	A	A	T	A	A	G	G	C	T	C	T	C	T	T	T	T	C	C	T	A	C	A	T	G	T	A	A	A	A	T	C	G
MAGIC 381	G	G	G	A	A	C	A	G	C	G	A	C	T	T	T	A	T	G	T	C	A	A	-	G	C	C	T	T	C	T	T	T	C	C	C	C	A	C	A	T	G	T	T	C	G	A	G	A	G
MAGIC 382	G	G	G	A	A	C	A	G	C	G	A	C	T	T	T	A	T	G	T	T	A	C	G	A	T	T	T	T	C	T	T	T	C	-	C	C	A	C	A	-	-	-	T	-	G	A	-	A	G
MAGIC 383	G	G	G	A	A	A	A	-	C	A	A	C	G	T	G	A	C	G	T	C	A	C	-	G	C	C	T	G	C	T	T	T	C	T	C	C	A	C	A	T	G	C	T	A	A	A	T	C	G
MAGIC 384	A	A	A	A	A	C	A	G	C	G	A	C	G	T	T	A	C	G	T	C	A	C	G	G	T	C	T	T	C	T	T	T	C	T	C	C	A	C	A	T	G	C	A	C	G	A	G	A	A
MAGIC 385	G	G	A	A	A	C	A	T	C	A	A	C	G	T	T	A	T	G	T	C	-	C	G	G	T	T	C	T	C	T	T	T	T	T	C	C	A	T	A	T	A	C	T	A	G	A	G	C	G
MAGIC 386	G	G	G	A	A	C	A	G	C	G	A	C	G	T	T	A	C	G	T	C	A	C	G	G	T	C	T	T	C	T	T	T	C	T	C	C	A	C	A	T	G	C	A	C	G	A	G	A	A
MAGIC 387	G	G	G	A	A	C	A	G	C	G	A	C	T	T	T	C	T	G	T	C	A	C	G	G	T	T	C	T	A	T	T	T	C	T	C	C	A	C	A	T	G	C	T	A	A	A	T	C	G
MAGIC 388	G	G	G	A	A	C	A	G	C	G	A	C	T	T	T	C	T	G	T	C	A	C	G	G	T	T	T	T	C	T	T	T	C	T	T	C	T	C	A	T	A	C	T	A	G	A	T	A	G
MAGIC 389	G	G	A	A	A	C	A	G	C	A	A	C	G	T	G	A	C	G	T	C	A	C	G	G	C	C	T	G	C	T	T	T	C	T	C	C	A	C	A	T	G	C	T	A	A	A	T	C	G
MAGIC 390	A	A	A	A	G	C	A	G	C	G	A	C	G	T	T	A	T	G	T	C	G	C	A	G	T	T	C	T	C	T	T	T	T	C	C	C	A	C	T	T	A	C	T	C	G	A	T	C	G
MAGIC 391	G	G	G	A	A	A	A	T	C	A	A	C	G	T	G	A	C	A	A	T	A	A	G	G	C	T	C	T	A	C	T	T	C	C	C	C	A	T	A	T	A	T	A	C	A	T	T	C	G
MAGIC 392	G	G	A	A	A	C	A	G	C	A	A	C	G	T	G	A	C	G	T	C	A	C	G	G	C	C	T	G	C	T	T	T	C	T	C	C	A	C	A	T	G	C	T	A	A	A	T	C	G
MAGIC 393	A	A	A	C	G	C	G	G	C	A	A	C	G	T	G	A	C	G	T	C	A	C	G	G	C	C	T	G	C	T	T	T	C	T	C	C	A	C	A	T	G	C	T	A	A	A	T	C	G
MAGIC 394	G	G	G	C	G	A	A	G	C	A	A	C	T	T	T	A	T	G	T	T	G	C	A	G	T	T	T	T	C	T	T	T	C	T	C	-	A	C	A	C	A	C	A	C	G	A	T	A	G
MAGIC 395	A	A	A	A	G	C	A	G	C	G	A	C	G	T	T	A	T	G	T	C	G	C	A	G	T	T	C	T	C	T	T	T	T	C	C	C	A	C	T	T	A	C	T	C	G	A	T	C	G
MAGIC 396	G	G	A	A	A	C	A	G	C	A	A	C	G	T	G	A	C	G	T	C	A	C	G	G	C	C	T	G	C	T	T	T	C	T	C	C	A	C	A	T	G	C	T	A	A	A	T	C	G
MAGIC 397	G	G	A	A	G	A	A	G	C	G	A	C	T	T	G	A	T	G	T	T	A	C	G	A	T	T	T	T	C	T	T	T	C	T	C	C	A	C	A	C	A	C	T	A	G	A	T	A	G
MAGIC 398	G	G	G	A	A	C	A	G	C	G	A	C	T	T	T	A	T	G	T	C	A	A	G	G	C	C	T	T	C	T	T	T	C	C	C	C	A	C	A	T	G	T	T	C	G	A	G	A	A
MAGIC 399	G	G	G	A	A	A	A	T	C	A	A	C	G	T	G	A	C	A	A	T	A	A	G	G	T	T	T	T	C	T	T	T	C	T	C	C	A	T	A	T	A	T	A	C	A	T	T	C	G
MAGIC 400	G	G	G	A	G	C	A	G	C	G	A	C	T	T	T	C	T	G	T	C	A	C	G	G	T	T	T	T	C	T	T	T	C	T	-	C	-	C	A	T	A	C	T	-	G	A	T	-	G
MAGIC 401	G	G	G	A	G	C	A	G	C	G	A	C	G	T	T	A	T	G	T	T	A	C	G	A	T	T	C	T	C	T	T	T	T	T	C	C	A	C	A	T	A	C	T	C	G	A	T	C	G
MAGIC 402	G	G	A	C	A	C	A	T	T	G	G	C	G	C	T	A	T	G	T	C	A	C	A	G	T	T	T	T	C	T	T	T	C	C	C	C	A	C	A	T	A	T	A	C	A	A	T	A	G
MAGIC 403	G	G	G	C	G	A	A	G	C	A	A	C	T	T	T	A	T	G	T	T	G	C	A	G	T	T	T	T	C	T	T	T	C	T	C	-	A	C	A	C	A	C	A	C	G	A	T	A	G
MAGIC 404	G	G	A	A	G	A	A	G	C	G	A	C	T	T	G	A	T	G	T	T	A	C	G	A	T	T	T	T	C	T	T	T	C	T	C	C	A	C	A	C	A	C	T	A	G	A	T	A	G
MAGIC 405	A	A	G	A	A	A	A	T	T	G	A	C	T	T	T	A	T	A	T	C	A	C	G	G	T	T	C	T	C	T	T	T	T	T	C	C	A	T	A	T	A	C	T	C	G	A	T	A	G
MAGIC 406	G	G	A	A	A	C	A	G	C	A	A	C	G	T	G	A	C	G	T	C	A	C	G	G	C	C	T	G	C	T	T	T	C	T	C	C	A	C	A	T	G	C	T	A	A	A	T	C	A
MAGIC 407	G	G	G	A	A	A	A	T	C	A	A	C	G	T	G	A	C	A	A	T	A	A	-	G	C	T	C	T	C	T	T	T	T	T	C	C	A	T	A	T	A	C	T	A	G	A	G	C	G
MAGIC 408	G	G	A	A	G	A	A	G	C	G	A	C	T	T	G	A	T	G	T	T	A	C	G	A	T	T	T	T	C	T	T	T	C	T	C	C	A	C	A	C	A	C	T	A	G	A	T	A	G
MAGIC 409	G	G	G	A	A	A	A	T	C	A	-	C	G	T	G	A	C	A	A	T	A	A	-	G	C	T	C	T	A	C	T	T	-	-	C	C	A	T	A	T	A	T	A	-	A	T	T	C	G
MAGIC 410	G	G	G	C	G	A	A	G	C	A	A	C	T	T	T	A	T	G	T	T	G	C	A	G	T	T	T	T	A	T	T	T	C	C	C	C	A	T	A	T	A	C	T	C	G	A	T	A	A
MAGIC 411	G	G	A	A	A	C	A	T	C	A	A	C	G	T	T	A	T	G	T	C	-	C	G	G	T	T	C	T	C	T	T	T	T	T	C	C	A	T	A	T	A	C	T	A	G	A	G	C	G
MAGIC 412	A	A	A	A	A	C	A	G	C	G	A	C	G	T	T	A	C	G	T	C	A	C	G	G	T	C	T	T	C	T	T	T	C	T	C	C	A	C	A	T	G	C	A	A	G	A	G	A	G
MAGIC 413	G	G	A	A	G	A	A	G	C	G	A	C	T	T	G	A	T	G	T	T	A	C	G	A	T	T	T	T	C	T	T	T	C	T	C	C	A	C	A	C	A	C	T	A	G	A	T	A	G
MAGIC 414	A	A	A	C	G	C	G	G	C	G	A	C	T	T	G	A	C	A	A	C	A	C	G	G	C	C	T	T	A	T	T	T	C	C	C	C	A	T	A	T	A	C	T	C	A	A	T	A	A
MAGIC 415	G	G	G	A	A	C	A	G	C	G	A	C	G	T	G	A	C	G	T	T	A	A	A	G	T	T	T	T	C	T	T	T	C	T	C	C	A	C	A	C	A	C	T	A	G	A	T	A	G
MAGIC 416	G	G	A	A	A	C	A	G	C	A	A	C	T	T	G	A	C	A	A	C	A	C	G	G	C	C	T	T	A	T	T	T	C	T	C	C	A	C	A	T	G	C	A	C	G	A	T	C	G
MAGIC 417	G	G	A	A	G	A	A	G	C	G	A	C	T	T	G	A	T	G	T	T	A	A	A	G	T	T	T	T	C	T	T	T	C	T	C	C	A	T	A	T	A	C	T	A	G	A	G	C	G
MAGIC 418	G	G	A	A	A	C	A	G	C	A	A	C	G	T	G	A	C	G	T	C	A	C	G	G	C	C	T	G	C	T	T	T	C	T	C	C	A	C	A	T	G	C	T	A	A	A	T	C	G
MAGIC 419	G	G	G	A	A	-	A	-	C	G	A	C	T	T	G	A	T	G	T	T	A	C	G	A	T	T	T	T	C	T	G	C	C	C	C	C	A	T	A	T	A	C	A	A	G	A	T	C	G
MAGIC 420	G	G	A	A	A	C	A	G	C	A	A	C	G	T	G	A	C	G	T	C	A	C	G	G	C	C	T	G	C	T	T	T	C	T	C	C	A	C	A	T	G	C	T	A	A	A	T	C	G
MAGIC 421	G	G	G	A	A	C	A	G	C	G	A	C	T	T	T	C	T	G	T	C	A	C	G	G	T	T	C	T	A	T	T	T	C	C	C	C	A	T	A	T	A	C	T	C	G	A	T	A	A
MAGIC 422	G	G	G	A	A	C	A	G	C	G	A	C	T	T	T	C	T	G	T	C	A	A	G	G	T	T	C	T	C	T	T	T	T	C	C	T	A	C	A	T	G	T	A	A	A	A	T	C	G
MAGIC 423	A	A	A	A	A	C	A	G	C	G	A	C	G	T	T	A	C	G	T	C	A	C	G	G	T	C	T	T	C	T	T	T	C	T	C	C	A	C	A	T	G	C	A	C	G	A	G	A	A
MAGIC 424	G	G	G	A	-	A	A	-	C	-	A	C	G	T	G	A	-	A	A	T	A	-	-	G	C	T	-	T	C	T	T	T	T	-	C	-	A	C	A	T	G	-	A	A	-	A	T	C	G
MAGIC 425	G	G	G	A	G	A	A	T	T	G	A	C	T	T	T	A	T	A	T	C	A	C	G	G	T	T	C	T	C	T	T	T	T	T	C	C	A	T	A	T	A	C	T	C	G	A	T	A	G
MAGIC 426	G	G	G	A	A	C	A	G	C	G	A	C	T	T	T	C	T	G	T	C	A	C	G	G	T	T	C	T	A	T	T	T	C	C	C	C	A	T	A	T	A	C	T	C	G	A	T	A	A
MAGIC 427	G	G	G	A	A	C	A	G	C	G	A	C	G	T	G	A	C	G	T	T	A	A	A	G	T	T	T	T	C	T	T	T	C	T	C	C	A	T	A	T	A	C	T	A	G	A	G	C	G
MAGIC 428	A	A	A	C	G	C	A	G	C	G	A	C	T	T	T	A	T	G	T	C	A	C	A	G	T	T	C	T	C	T	T	T	C	T	C	C	A	C	A	T	G	C	A	C	G	A	G	A	A
MAGIC 429	A	A	A	A	A	C	A	G	C	G	A	C	G	T	T	A	C	G	T	C	A	C	G	G	T	C	T	T	C	T	T	T	C	T	C	C	A	C	A	T	G	C	A	C	G	A	G	A	A
MAGIC 430	G	G	G	A	A	C	A	G	C	G	A	C	T	T	T	C	T	G	T	C	A	A	G	G	T	T	C	T	C	T	T	T	T	C	C	T	A	C	A	T	G	T	A	A	A	A	T	C	G
MAGIC 431	G	G	G	C	G	A	A	G	C	A	A	C	T	T	T	A	T	G	T	T	G	C	A	G	T	T	T	T	C	T	T	T	C	T	C	-	A	C	A	C	A	C	A	C	G	A	T	A	G
MAGIC 432	A	A	A	A	A	C	A	G	C	G	A	C	G	T	T	A	C	G	T	C	A	C	G	G	T	C	T	T	C	T	T	T	C	T	C	C	A	C	A	T	G	C	A	C	G	A	G	A	A
MAGIC 433	A	A	A	C	G	C	G	G	C	G	A	C	T	T	G	A	C	A	A	C	A	C	G	G	C	C	T	T	A	T	T	T	C	C	C	C	A	T	A	T	A	C	T	-	A	A	T	A	A
MAGIC 434	A	A	A	A	A	C	A	G	C	G	A	C	G	T	T	A	C	G	T	C	A	C	G	G	T	C	T	T	C	T	T	T	C	T	C	C	A	C	A	T	G	C	A	C	G	A	T	C	G
MAGIC 435	A	A	A	A	G	-	-	-	C	G	-	C	-	T	T	A	T	G	T	C	-	C	-	-	-	T	-	T	-	T	-	T	-	-	-	-	A	C	T	-	A	-	T	-	-	A	T	-	-
MAGIC 436	G	G	A	A	A	C	A	T	C	G	G	A	G	T	T	A	T	G	T	C	A	A	G	G	T	T	C	T	C	T	T	T	T	C	C	T	A	C	A	T	G	T	A	A	A	A	T	C	G
MAGIC 437	A	A	G	A	A	A	A	T	C	A	A	C	T	T	T	A	T	G	T	C	A	C	A	G	T	T	C	T	C	T	G	C	C	C	C	C	A	T	A	T	A	C	A	A	G	A	T	C	G
MAGIC 438	G	G	G	A	A	C	A	G	C	G	A	C	T	T	T	A	T	G	T	C	A	A	G	G	C	C	T	T	C	T	T	T	C	C	C	C	A	C	A	T	G	T	T	C	G	A	G	A	G
MAGIC 439	A	A	A	A	G	A	A	T	T	G	G	A	G	T	T	A	T	G	T	C	A	A	G	G	C	C	T	T	C	T	T	T	C	C	C	C	A	C	A	T	G	T	T	C	G	A	G	A	G
MAGIC 440	G	G	G	A	A	C	A	G	C	G	A	C	T	T	T	A	T	G	T	C	A	A	G	G	C	C	T	T	C	T	T	T	C	C	C	C	A	C	A	T	G	T	T	C	G	A	G	A	G
MAGIC 441	G	G	G	A	A	C	A	G	C	G	A	C	T	T	T	C	T	G	-	C	A	C	G	G	T	T	C	T	A	T	T	T	C	C	C	C	A	T	A	T	A	C	T	C	G	A	T	A	A
MAGIC 442	G	G	G	A	A	C	A	G	C	G	A	C	G	T	G	A	C	G	T	T	A	A	A	G	T	T	T	T	C	T	T	T	T	T	C	C	A	T	A	T	A	C	T	C	G	A	T	A	G
MAGIC 443	A	A	A	A	G	A	A	T	T	G	G	A	G	T	T	A	T	G	T	C	A	A	G	G	T	T	C	T	C	-	T	T	T	C	C	T	A	C	A	T	G	T	A	A	A	A	T	C	G
MAGIC 444	G	G	G	A	G	C	A	G	C	G	A	C	G	T	T	A	T	G	T	T	A	C	G	A	T	T	C	T	C	T	T	T	T	T	C	C	A	C	A	T	A	C	T	C	G	A	T	C	G
MAGIC 445	G	G	G	C	G	A	A	G	C	A	A	C	T	T	T	A	T	G	T	C	A	C	G	G	C	C	T	T	A	T	T	T	C	C	C	C	A	T	A	T	A	C	T	C	A	A	T	A	A
MAGIC 446	A	A	A	A	G	C	A	G	C	G	A	C	G	T	T	A	T	G	T	C	G	C	A	G	T	T	C	T	C	T	T	T	T	C	C	C	A	C	T	T	A	C	T	C	G	A	T	C	G
MAGIC 447	G	G	A	A	G	A	A	G	C	G	A	C	T	T	G	A	T	G	T	T	A	C	G	A	T	T	T	T	C	T	T	T	C	T	C	C	A	C	A	C	A	C	T	A	G	A	T	A	G
MAGIC 448	A	A	A	A	A	C	A	G	C	G	A	C	G	T	T	A	C	G	T	C	A	C	G	G	T	C	T	T	C	T	T	T	C	T	C	C	A	C	A	T	G	C	T	C	G	A	T	A	G
MAGIC 449	G	G	G	A	G	C	A	G	C	G	A	C	G	T	T	A	T	G	T	T	A	C	G	A	T	T	C	T	C	T	T	T	T	T	C	C	A	C	A	T	A	C	T	C	G	A	T	C	G
MAGIC 450	G	G	A	A	G	A	A	G	C	G	A	C	T	T	G	A	T	G	T	T	A	C	G	A	T	T	T	T	C	T	T	T	C	T	C	C	A	C	A	C	A	C	T	A	G	A	T	A	G
MAGIC 451	G	G	A	A	A	C	A	T	C	A	A	C	G	T	T	A	T	G	T	C	-	C	G	G	T	T	C	T	C	T	T	T	T	T	C	C	A	T	A	T	A	C	T	A	G	A	G	C	G
MAGIC 452	G	G	A	A	G	A	A	G	C	G	A	C	T	T	G	A	T	G	T	T	A	C	G	G	C	C	T	T	C	T	T	T	C	C	C	C	A	C	A	T	G	T	T	C	G	A	G	A	G
MAGIC 453	A	A	A	A	G	C	A	G	C	G	A	C	G	T	T	A	T	G	T	C	G	C	A	G	T	T	C	T	C	T	T	T	T	C	C	C	A	C	T	T	A	C	T	C	G	A	T	C	G
MAGIC 454	A	A	G	A	A	A	A	T	C	A	A	C	T	T	T	A	T	G	T	C	A	C	A	G	T	T	C	T	C	T	G	C	C	C	C	C	A	T	A	T	A	C	A	A	G	A	T	C	G
MAGIC 455	G	G	G	A	A	C	A	G	C	G	A	C	T	T	T	C	T	G	T	C	A	C	G	G	T	T	T	T	C	T	T	T	C	T	T	C	T	C	A	T	A	C	T	-	G	A	T	A	G
MAGIC 456	G	G	G	A	A	C	A	G	C	G	A	C	G	T	G	A	C	G	T	T	A	A	A	G	T	T	T	T	C	T	T	T	C	T	C	C	A	T	A	T	A	C	T	A	G	A	G	C	G
MAGIC 457	G	G	A	A	A	C	A	T	C	A	A	C	G	T	T	A	T	G	T	T	A	C	G	A	T	T	C	T	C	T	T	T	T	T	C	C	A	C	A	T	A	C	T	C	G	A	T	C	G
MAGIC 458	G	G	G	A	G	C	A	G	C	G	A	C	G	T	T	A	T	G	T	T	A	C	G	A	T	T	C	T	C	T	T	T	T	T	C	C	A	C	A	T	A	C	T	A	G	A	T	A	G
MAGIC 459	G	G	G	A	A	C	A	G	C	G	A	C	G	T	T	A	T	G	T	T	A	C	G	A	T	T	C	T	C	T	T	T	T	T	C	C	A	C	A	T	A	C	T	C	G	A	T	C	G
MAGIC 460	G	G	A	A	A	C	A	G	C	A	A	C	G	T	G	A	C	G	T	C	A	C	G	G	C	C	T	G	C	T	T	T	C	T	C	C	A	C	A	T	G	C	T	A	A	A	T	C	G
MAGIC 461	A	A	A	C	G	C	G	G	C	G	A	C	T	T	G	A	C	A	A	C	A	C	G	G	C	C	T	T	A	T	T	T	C	C	C	C	A	T	A	T	A	C	T	C	A	A	T	A	A
MAGIC 462	A	A	A	A	A	C	A	G	C	G	A	C	G	T	T	A	C	G	T	C	A	C	G	G	T	T	C	T	C	T	T	T	T	C	C	C	A	C	T	T	A	C	T	C	G	A	T	C	G
MAGIC 463	G	G	A	A	A	C	A	G	C	A	A	C	G	T	G	A	C	G	T	C	A	C	G	G	C	C	T	G	C	T	T	T	C	T	C	C	A	C	A	T	G	C	A	C	G	A	G	A	A
MAGIC 464	A	A	A	A	G	A	A	T	T	G	G	A	G	T	T	A	T	G	T	C	A	A	G	G	-	T	C	T	C	-	T	T	T	C	C	T	A	C	A	T	G	T	A	A	A	A	T	C	G
MAGIC 465	A	A	A	A	A	C	A	G	C	G	A	C	G	T	T	A	C	G	T	C	A	C	G	G	T	C	T	T	C	T	T	T	C	T	C	C	A	C	A	T	G	C	A	C	G	A	G	A	A
MAGIC 466	A	A	A	C	G	C	G	G	C	G	A	C	T	T	G	A	C	A	A	C	A	C	G	G	C	C	T	T	A	T	T	T	C	C	C	C	A	T	A	T	A	C	T	C	A	A	T	A	A
MAGIC 467	G	G	G	A	G	C	A	G	C	G	A	C	G	T	T	A	T	G	T	T	A	C	G	A	T	T	C	T	C	T	T	T	T	T	C	C	A	C	A	T	A	C	T	C	G	A	T	C	G
MAGIC 468	G	G	G	A	A	C	A	G	C	G	A	C	G	T	T	C	T	G	T	C	G	A	A	G	T	T	C	T	A	T	T	T	C	C	T	C	T	C	A	T	A	C	T	A	G	A	G	A	G
MAGIC 469	A	A	A	C	G	C	G	G	C	G	A	C	T	T	G	A	C	A	A	C	A	C	G	G	C	C	T	T	A	T	T	T	C	C	C	C	A	T	A	T	A	C	T	C	A	A	T	A	A
MAGIC 470	G	G	A	A	G	A	A	G	C	G	A	C	T	T	G	A	T	G	T	T	A	C	G	A	T	T	T	T	C	T	T	T	C	T	C	C	A	C	A	-	-	C	-	-	G	A	-	A	G
MAGIC 471	G	G	A	A	G	A	A	G	C	G	A	C	T	T	G	A	T	G	T	T	A	C	G	A	T	T	T	T	C	T	T	T	C	T	C	C	A	C	A	C	A	C	T	A	G	A	T	A	G
MAGIC 472	G	G	G	A	A	A	A	T	C	A	A	C	G	T	G	A	C	A	A	T	A	A	G	G	C	T	C	T	A	C	T	T	C	C	C	C	A	T	A	T	A	T	A	C	A	T	T	C	G
MAGIC 473	G	G	G	A	A	A	A	T	C	A	A	C	G	T	G	A	C	A	A	T	A	A	G	G	C	T	C	T	A	C	T	T	C	C	C	C	A	T	A	T	A	T	A	C	A	T	T	C	G
MAGIC 474	A	A	A	A	G	A	A	T	T	G	G	A	G	T	T	A	T	G	T	C	A	A	G	G	T	T	C	T	C	T	T	T	T	C	C	T	A	C	A	T	G	T	A	-	A	A	T	C	G
MAGIC 475	G	G	A	A	A	C	A	G	C	A	A	C	G	T	G	A	C	G	T	C	A	C	G	G	C	C	T	G	C	T	T	T	C	T	C	C	A	C	A	T	G	C	T	A	A	A	T	C	G
MAGIC 476	G	G	G	C	G	C	A	G	C	G	A	C	G	T	T	A	T	G	T	C	G	C	A	G	T	T	C	T	C	T	T	T	T	C	C	-	A	C	A	C	A	C	A	C	G	A	T	A	G
MAGIC 477	G	G	G	A	A	A	A	T	C	A	A	C	G	T	G	A	C	A	A	T	A	A	G	G	C	T	C	T	A	C	T	T	C	C	C	C	A	T	A	T	A	T	A	C	A	T	T	C	G
MAGIC 478	G	G	G	A	A	C	A	G	C	G	A	C	T	T	T	A	T	G	T	C	A	A	G	G	C	C	T	T	C	T	T	T	C	C	C	C	A	C	A	T	G	T	T	C	G	A	G	A	G
MAGIC 479	A	A	A	A	G	C	A	G	C	G	A	C	G	T	T	A	T	G	T	C	G	C	A	G	T	T	C	T	C	T	T	T	T	C	C	C	A	C	T	T	A	C	T	C	G	A	T	C	G
MAGIC 480	A	A	A	C	G	C	G	G	C	G	A	C	T	T	G	A	C	A	A	C	A	C	G	G	C	C	T	T	A	T	T	T	C	C	C	C	A	T	A	T	A	C	T	C	A	A	T	A	A
MAGIC 481	G	G	G	C	G	A	A	G	C	A	A	C	T	T	T	A	T	G	T	T	G	C	A	G	T	T	T	T	C	T	T	T	C	T	C	-	A	C	A	C	A	C	A	C	G	A	T	A	G
MAGIC 482	G	G	A	A	A	C	A	T	C	A	A	C	G	T	T	A	T	G	T	C	-	C	G	G	T	C	T	T	C	T	T	T	C	T	C	C	A	C	A	T	G	C	A	C	G	A	G	A	A
MAGIC 483	G	G	G	A	A	C	A	G	C	G	A	C	T	T	T	A	T	G	T	C	A	C	A	G	T	T	C	T	C	T	G	C	C	C	C	C	A	T	A	T	A	C	A	A	G	A	T	C	G
MAGIC 484	G	G	G	A	A	C	A	G	C	G	A	C	T	T	T	A	T	G	T	C	A	A	G	G	C	C	T	T	C	T	T	T	C	C	C	C	A	C	A	T	G	T	T	C	G	A	G	A	G
MAGIC 485	G	G	G	A	G	C	A	G	C	G	A	C	G	T	T	A	T	G	T	C	G	C	A	G	T	T	C	T	C	T	T	T	T	C	C	C	A	C	T	T	A	C	T	C	G	A	T	C	G
MAGIC 486	G	G	G	C	G	A	A	G	C	A	A	C	T	T	T	A	T	G	T	T	G	C	A	G	T	T	T	T	A	T	T	T	C	C	C	C	A	T	A	T	A	C	T	C	G	A	T	A	A
MAGIC 487	G	G	G	A	A	A	A	T	C	A	A	C	G	T	G	A	C	A	A	T	A	A	G	G	C	T	C	T	A	C	T	T	C	C	C	C	A	T	A	T	A	T	A	C	A	T	T	C	G
MAGIC 488	A	A	A	C	G	C	G	G	C	G	A	C	T	T	G	A	C	A	A	C	A	C	A	G	T	T	T	T	C	T	T	T	C	T	C	-	A	C	A	C	A	C	A	C	G	A	T	A	G
MAGIC 489	G	G	G	A	A	C	A	G	C	G	A	C	T	T	T	C	T	G	T	C	A	C	G	G	T	T	C	T	C	T	T	T	T	T	C	C	A	T	A	T	A	C	T	A	G	A	G	C	G
MAGIC 490	G	G	A	C	A	C	A	G	C	G	A	C	G	T	T	A	C	G	T	C	A	C	G	G	T	C	T	T	C	T	T	T	C	T	C	C	A	C	A	T	G	C	A	C	G	A	G	A	A
MAGIC 491	G	G	A	A	A	C	A	T	C	A	A	C	G	T	T	A	T	G	T	C	-	C	G	G	T	T	C	T	C	T	T	T	T	T	C	C	A	T	A	T	A	C	T	-	G	A	G	C	G
MAGIC 492	G	G	A	A	A	C	A	G	C	A	A	C	G	T	G	A	C	G	T	C	A	C	G	G	C	C	T	G	C	T	T	T	C	T	C	C	A	C	A	T	G	C	T	A	A	A	T	C	G
MAGIC 493	G	G	G	A	G	C	A	T	T	G	G	C	G	C	T	A	T	G	T	T	A	C	G	A	T	T	C	T	C	T	T	T	T	T	C	C	A	C	A	T	A	C	T	C	G	A	T	C	G
MAGIC 494	G	G	G	A	G	C	A	G	C	G	A	C	G	T	T	A	T	G	T	T	A	C	G	A	T	T	C	T	C	T	T	T	T	T	C	C	A	C	A	T	A	C	T	C	G	A	T	C	G
MAGIC 495	A	A	A	A	G	C	A	G	C	G	A	C	G	T	G	A	C	G	T	T	A	A	A	G	T	T	T	T	C	T	T	T	C	T	C	C	A	T	A	T	A	C	T	A	G	A	G	C	G
MAGIC 496	G	G	A	C	A	C	A	T	T	G	G	C	G	C	T	A	T	G	T	C	A	C	A	G	T	T	T	T	C	T	T	T	C	C	C	C	A	C	A	T	A	T	A	C	A	A	T	A	G
MAGIC 497	G	G	A	C	A	C	A	T	T	G	G	C	G	C	T	A	T	G	T	C	A	C	A	G	T	T	T	T	C	T	T	T	C	C	C	C	A	C	A	T	A	T	A	C	A	A	T	A	G
MAGIC 498	G	G	G	A	A	C	A	G	C	G	A	C	G	T	T	C	T	G	T	C	G	A	A	G	T	T	C	T	A	T	T	T	C	C	T	C	T	C	A	T	A	C	T	A	G	A	G	A	G
MAGIC 499	G	G	G	A	A	C	A	G	C	G	A	C	T	T	T	C	T	G	T	C	A	C	G	G	T	T	T	T	C	T	T	T	C	T	T	C	T	C	A	T	A	C	T	A	G	A	T	A	G
MAGIC 500	G	G	A	C	A	C	A	T	T	G	G	C	G	C	T	A	T	G	T	C	A	C	A	G	T	T	T	T	C	T	T	T	C	C	C	C	A	C	A	T	A	T	A	C	A	A	T	A	G
MAGIC 501	A	A	A	A	A	C	A	G	C	G	A	C	G	T	T	A	C	G	T	C	A	C	G	G	T	C	T	T	C	T	T	T	C	T	C	C	A	C	A	T	G	C	A	C	G	A	T	A	A
MAGIC 502	G	G	G	A	A	C	A	G	C	G	A	C	T	T	T	A	T	G	T	C	A	A	G	G	T	C	T	T	C	T	T	T	C	T	C	C	A	C	A	T	G	C	A	C	G	A	G	A	A
MAGIC 503	G	G	G	A	A	C	A	G	C	G	A	C	T	T	T	A	T	G	T	C	A	A	G	G	C	C	T	T	C	T	T	T	C	C	C	C	A	C	A	T	G	T	T	C	G	A	G	A	G
MAGIC 504	G	G	G	C	G	A	A	G	C	A	A	C	G	T	G	A	C	G	T	T	A	A	A	G	T	T	T	T	C	T	T	T	C	T	C	C	A	T	A	T	A	C	A	A	G	A	T	C	G
MAGIC 505	G	G	G	A	A	C	A	G	C	G	A	C	T	T	T	C	T	G	T	C	A	C	G	G	T	T	T	T	C	T	T	T	C	T	T	C	T	C	A	T	A	C	T	A	G	A	T	A	G
MAGIC 506	A	A	A	C	G	C	G	G	C	G	A	C	T	T	G	A	C	A	A	C	A	C	G	G	C	C	T	T	A	T	T	T	C	C	C	C	A	T	A	T	A	T	A	C	A	A	T	A	G
MAGIC 507	G	G	G	A	G	C	A	T	T	G	G	C	G	C	T	A	T	G	T	T	A	C	G	A	T	T	C	T	C	T	T	T	T	T	C	C	A	C	A	T	A	C	T	C	G	A	T	C	G
MAGIC 508	G	G	G	A	A	A	A	T	C	A	A	C	G	T	G	A	C	A	A	T	A	A	G	G	C	T	C	T	A	C	T	T	C	C	C	C	A	T	A	T	A	T	A	C	A	T	T	C	G
MAGIC 509	G	G	A	A	A	C	A	G	C	A	A	C	G	T	G	A	C	G	T	C	A	C	G	G	C	C	T	G	C	T	T	T	C	T	C	C	A	C	A	T	G	C	T	A	A	A	T	C	G
MAGIC 510	A	A	A	C	G	C	G	G	C	G	A	C	T	T	G	A	C	A	A	C	A	C	G	G	C	C	T	T	A	T	T	T	C	C	C	C	A	T	A	T	A	C	T	C	A	A	T	A	A
MAGIC 511	G	G	A	A	A	C	A	G	C	A	A	C	G	T	G	A	C	G	T	C	A	C	G	G	C	C	T	G	C	T	T	T	C	T	C	-	A	C	A	C	A	C	A	C	G	A	T	A	G
MAGIC 512	G	G	G	A	A	C	A	G	C	G	A	C	G	T	T	C	T	G	T	C	G	A	A	G	T	T	C	T	A	T	T	T	C	C	T	C	T	C	A	T	A	C	T	A	G	A	G	A	G
MAGIC 513	G	G	A	C	A	C	A	T	T	G	G	C	T	T	G	A	T	G	T	T	A	C	G	A	T	T	T	T	C	T	T	T	C	T	C	C	A	C	A	C	A	C	T	A	G	A	T	A	G
MAGIC 514	A	A	A	A	A	C	A	G	C	G	A	C	G	T	T	A	C	G	T	C	A	C	G	G	T	C	T	T	C	T	T	T	C	T	C	C	A	C	A	T	G	C	A	C	G	A	G	A	A
MAGIC 515	A	A	A	A	A	C	A	G	C	G	A	C	G	T	T	A	C	G	T	C	A	C	G	G	T	C	T	T	C	T	T	T	C	T	C	C	A	C	A	T	G	C	A	C	G	A	G	A	A
MAGIC 516	G	G	G	A	A	A	A	T	C	A	A	C	G	T	G	A	C	A	A	T	A	A	G	G	C	T	C	T	A	C	T	T	C	C	C	C	A	T	A	T	A	T	A	C	A	T	T	C	G
MAGIC 517	G	G	A	A	A	C	A	T	C	A	A	C	G	T	T	A	T	G	T	C	-	C	G	G	T	T	C	T	C	T	T	T	T	T	C	C	A	T	A	T	A	C	T	A	G	A	G	C	G
MAGIC 518	A	A	A	A	A	C	A	G	C	G	A	C	G	T	T	A	C	G	T	C	A	C	G	G	T	C	T	T	C	T	T	T	C	T	C	C	A	C	A	T	G	C	A	C	G	A	G	A	A
MAGIC 519	G	G	G	A	G	C	A	G	C	G	A	C	G	T	T	A	T	G	T	T	A	C	G	A	T	T	C	T	C	T	T	T	T	T	C	C	A	C	A	T	A	C	T	C	G	A	T	C	G
MAGIC 520	A	A	A	A	G	A	A	T	T	G	G	A	G	T	T	A	T	G	T	C	A	A	A	G	T	T	T	T	C	T	T	T	C	T	C	-	A	C	A	C	A	C	A	C	G	A	T	A	G
MAGIC 521	G	G	G	A	G	C	A	G	T	G	G	C	G	C	T	A	T	G	T	C	A	C	A	G	T	T	T	T	C	T	T	T	C	C	C	C	A	C	A	T	A	T	A	C	A	A	T	A	G
MAGIC 522	G	G	-	A	A	C	A	G	C	-	A	C	G	T	T	A	T	A	T	C	A	C	G	G	T	T	C	T	C	T	T	T	T	T	C	C	A	T	A	T	A	C	T	C	G	A	T	A	G
MAGIC 523	G	G	G	A	A	A	A	T	C	A	A	C	G	T	G	A	C	A	A	T	A	A	G	G	C	T	C	T	A	C	T	T	C	C	C	C	A	T	A	T	A	T	A	C	A	T	T	C	G
MAGIC 524	A	A	A	A	A	C	A	G	C	G	A	C	G	T	T	A	C	G	T	C	A	C	G	G	T	C	T	T	C	T	T	T	C	T	C	C	A	C	A	T	G	C	A	C	G	A	G	A	A
MAGIC 525	G	G	A	A	A	C	A	G	C	A	A	C	G	T	G	A	C	A	A	T	A	A	G	G	C	T	C	T	A	C	T	T	C	C	C	C	A	T	A	T	A	T	A	C	A	T	T	C	G
MAGIC 526	G	G	G	A	A	C	A	G	C	G	A	C	G	T	G	A	C	G	T	T	A	A	A	G	T	T	T	T	C	T	T	T	C	T	C	C	A	T	A	T	A	C	T	A	G	A	G	C	G
MAGIC 527	G	G	G	C	G	A	A	G	C	A	A	-	T	T	T	A	T	G	T	T	G	C	A	G	T	T	T	T	C	T	T	T	C	T	C	-	A	C	A	C	A	C	A	-	G	A	T	A	G
[truncated: 1,211 more columns]
